# Supplementary material for: Differential evolutionary conservation of motif modes in the yeast protein interaction network
Source: BMC Genomics. 2006 Apr 25;7:89. doi: 10.1186/1471-2164-7-89 (PMC1501022; doi:10.1186/1471-2164-7-89)
Supplement: Additional File 1 — Table S1. Motif counts and motif modes of each motif topology. Table S2. Distribution of motif counts (logarithmic binning) for the motif modes of each motif topology. Table S3. Conservation fraction and conservation ratio of each motif topology. Table S4. Distribution of conservation fractions binned in the interval of 0.1 for the motif modes of each motif topology. Table S5. Distribution of conservation ratios (logarithmic binning) for the motif modes of each motif topology. Table S6. Average value and standard deviations of the distribution of the motif counts, conservation fraction and conservation ratios for the motif modes of each motif topology. Table S7. List of the protein-protein interactions (link) and the GO terms (molecular function) of the protein nodes. [file 1471-2164-7-89-S1.xls]

## Sheet: S1
Table S1. Motif counts and motif modes of each motif topology.
			GO Depth 5		GO Depth 6
motif topology	motif counta	motif countb	occurrence of motif modec	motif count / moded	occurrence of motif modee	motif count / modef
#3-0	347420	157283	55894	2.8	70801	2.2
#3-1	7308	4783	1261	3.8	1366	3.5
#4-0	10619284	2608146	528971	4.9	773354	3.4
#4-1	4418722	1798489	653511	2.8	800441	2.2
#4-2	22541	10903	5471	2	5827	1.9
#4-3	394367	190757	50678	3.8	59046	3.2
#4-4	27970	14952	3204	4.7	3577	4.2
#4-5	5339	3211	412	7.8	452	7.1
Total	15842951	4788524	1299402	3.7	1714864	2.8
aMotif count for each motif topology
bMotif count for each motif topology without considering the motifs containing the protein nodes of which the GO annotation either was GO:0005554 (function unknown) or had no GO annotation
cOccurrence of motif modes for each motif topology when the GO terms at depth five were employed
dAverage motif count per motif mode of each motif topology when the GO terms at depth five were employed (the value in b is divided by the value in c)
eOccurrence of motif modes for each motif topology when the GO terms at depth six were employed
fAverage motif count per motif mode of each motif topology when the GO terms at depth six were employed (the value in b is divided by the value in e)

## Sheet: S2
Table S2. Distribution of motif counts (logarithmic binning) for the motif modes of each motif topology.
aBinned range of the motif count for the motif mode of each motif topology
bOccurrence of the motif modes of each motif topology
cSummation of the occurrences of the motif modes of all motif topologies belonged to the same bin
dFraction of the motif modes of which the motif counts belonged to a bin (the value in c is divided by the total occurrences of the motif modes, 1,299,402 and 1,714,864 when the GO terms at depths five and six were employed, respectively)
GO Depth 5												GO Depth 6
rangea	#3-0b	#3-1b	#4-0b	#4-1b	#4-2b	#4-3b	#4-4b	#4-5b	sumc	fractiond		rangea	#3-0b	#3-1b	#4-0b	#4-1b	#4-2b	#4-3b	#4-4b	#4-5b	sumc	fractiond
0 ~ 2	31815	792	204502	367633	4241	26903	1782	196	637864	0.49089		0 ~ 2	46716	875	394666	517082	4703	34552	2144	220	1000958	0.583695
2 ~ 4	15104	271	166399	181341	907	14237	840	92	379191	0.29182		2 ~ 4	16179	293	220731	190727	819	15297	825	103	444974	0.259481
4 ~ 8	5682	104	84223	67777	202	5631	329	54	164002	0.126213		4 ~ 8	5174	106	89368	61193	178	5364	342	55	161780	0.0943398
8 ~ 16	2188	60	44165	25148	67	2346	133	32	74139	0.0570562		8 ~ 16	1913	51	45266	21744	72	2274	144	31	71495	0.0416914
16 ~ 32	748	16	18672	7823	31	905	60	17	28272	0.0217577		16 ~ 32	555	21	15430	6703	30	940	60	20	23759	0.0138547
32 ~ 64	252	8	7452	2670	9	402	35	10	10838	0.00834076		32 ~ 64	195	10	5674	2192	11	403	34	13	8532	0.00497532
64 ~ 128	79	5	2510	776	9	172	12	6	3569	0.00274665		64 ~ 128	50	7	1625	572	9	159	18	6	2446	0.00142635
128 ~ 256	18	4	824	236	4	58	7	4	1155	0.00088887		128 ~ 256	10	3	467	162	5	37	5	4	693	0.000404114
256 ~ 512	5	1	184	82	1	13	4	1	291	0.000223949		256 ~ 512	8	0	96	51	0	12	3	0	170	9.91332e-05
512 ~ 1,024	2	0	33	18	0	7	1	0	61	4.69447e-05		512 ~ 1,024	1	0	24	11	0	5	2	0	43	2.50749e-05
1,024 ~ 2,048	1	0	5	5	0	3	1	0	15	1.15438e-05		1,024 ~ 2,048	0	0	7	4	0	3	0	0	14	8.16391e-06
2,048 ~ 4,096	0	0	2	1	0	1	0	0	4	3.07834e-06
4,096 ~ 8,192	0	0	0	1	0	0	0	0	1	7.69585e-07

## Sheet: S3
Table S3. Conservation fraction and conservation ratio of each motif topology
motif topology	motif counta	natural orthology foundb	natural conservatoin fractionc	random orthology foundd	random conservation fractione	conservation ratiof					motif topology	motif counta	natural orthology foundb	natural conservatoin fractionc	random orthology foundd	random conservation fractione	conservation ratiof
#3-0	347420	24287	0.0699067	6753.85	0.01944	3.59602					#3-0	157283	16206	0.103037	3086.65	0.0196248	5.25035
#3-1	7308	1572	0.215107	147.25	0.0201492	10.6757					#3-1	4783	921	0.192557	92.75	0.0193916	9.92992
#4-0	10619284	135649	0.0127738	49970.6	0.00470565	2.71458					#4-0	2608146	82623	0.0316788	12063.6	0.00462535	6.84895
#4-1	4418722	173929	0.0393618	23148.1	0.00523864	7.51375					#4-1	1798489	98275	0.0546431	9541.45	0.00530526	10.2998
#4-2	22541	1698	0.0753294	116.4	0.00516392	14.5876					#4-2	10903	838	0.0768596	57.65	0.00528754	14.536
#4-3	394367	36035	0.0913743	2050.25	0.00519884	17.5759					#4-3	190757	17875	0.0937056	970.4	0.0050871	18.4202
#4-4	27970	5190	0.185556	154.55	0.00552556	33.5814					#4-4	14952	2119	0.14172	75.5	0.00504949	28.0662
#4-5	5339	1390	0.260348	27.35	0.00512268	50.8227					#4-5	3211	578	0.180006	14.25	0.00443787	40.5614
total	15842951	379750		82368.3		4.61039					total	4788524	219435		25902.3		8.47166
aMotif count for each motif topology											aMotif count for each motif topology without considering the motifs containing the protein nodes of which the GO annotation either was GO:0005554 (function unknown) or had no GO annotation
bThe count of motif of which the constituents of the motif belonged to the orthology gene list across five organisms											bCount of motif of which the constituents of the motif belonged to the orthology gene list across five organisms
cFraction of the motifs that was "orthologous" (the value in a is divided by the value in b)											cFraction of the motifs that are "orthologous" (the value in a is divided by the value in b)
dAverage count of motif of which the constituents of the motif belonged to the orthology gene list across five organisms after the random assignment of protein to the orthology gene list 20 times											dAverage count of motif of which the constituents of the motif belonged to the orthology gene list across five organisms after the random assignment of protein to the orthology gene list 20 times
eFraction of the motifs that was "orthologous" after the random assignment of protein to the orthology gene list 20 times (the value in a is divided by the value in d)											eFraction of the motifs that are "orthologous" after the random assignment of protein to the orthology gene list 20 times (the value in a is divided by the value in d)
fValue in c is divided by the value in e											fValue in c is divided by the value in e

## Sheet: S4
Table S4. Distribution of conservation fractions binned in the interval of 0.1 for the motif modes of each motif topology.
GO Depth 5												GO Depth 6
rangea	#3-0b	#3-1b	#4-0b	#4-1b	#4-2b	#4-3b	#4-4b	#4-5b	sumc	fractiond		rangea	#3-0b	#3-1b	#4-0b	#4-1b	#4-2b	#4-3b	#4-4b	#4-5b	sumc	fractiond
0.1	48854	1005	504580	609697	5041	46082	2757	341	1218357	0.938		0.1	62503	1097	739661	750519	5392	53865	3094	380	1616511	0.943
0.2	570	17	2395	3204	12	358	29	3	6588	0.00507002		0.2	455	16	2592	2480	12	346	25	3	5929	0.00345742
0.3	569	19	2380	3246	7	414	19	5	6659	0.00512466		0.3	471	19	2259	2679	9	437	20	5	5899	0.00343992
0.4	182	3	800	984	3	112	5	0	2089	0.00160766		0.4	160	3	737	837	2	87	5	0	1831	0.00106772
0.5	1304	24	5189	8470	28	709	45	4	15773	0.0121387		0.5	1293	26	5988	8344	22	719	43	4	16439	0.00958618
0.6	366	10	1678	2254	5	191	10	5	4519	0.00347775		0.6	364	9	2355	2102	3	193	10	5	5041	0.00293959
0.7	65	6	205	456	3	81	13	2	831	0.000639525		0.7	68	6	296	525	3	69	11	2	980	0.000571474
0.8	63	3	299	495	6	64	9	1	940	0.00072341		0.8	73	3	351	560	7	68	9	1	1072	0.000625122
0.9	11	1	28	88	2	5	2	0	137	0.000105433		0.9	13	1	34	101	2	5	2	0	158	9.21356e-05
1	3910	173	11417	24617	364	2662	315	51	43509	0.0334839		1	5401	186	19081	32294	375	3257	358	52	61004	0.0355737
aBinned range of the conservation fraction of the motif modes for each motif topology
bOccurrence of the motif modes for each motif topology
cSummation of the occurrences of the motif modes of all motif topologies belonged to the same bin
dFraction of the motif modes of which the conservation fraction belonged to a bin (the value in c is divided by the total occurrences of the motif modes, 1,299,402 and 1,714,864 when the GO terms at depths five and six were employed, respectively)

## Sheet: S5
Table S5. Distribution of conservation ratios (logarithmic binning) for the motif modes of each motif topology.
aBinned range of the conservation ratio for the motif mode of each motif topology
bOccurrences of the motif modes for each motif topology
cSummation of the occurrences of the motif modes for all motif topologies belonged to the same bin
dFraction of the motif modes of which the conservation ratio belonged to a bin (the value in c is divided by the total occurrences of the motif modes, 1,299,402 and 1,714,864 when the GO terms at depths five and six were employed, respectively)
GO Depth 5												GO Depth 6
rangea	#3-0b	#3-1b	#4-0b	#4-1b	#4-2b	#4-3b	#4-4b	#4-5b	sumc	fractiond		rangea	#3-0b	#3-1b	#4-0b	#4-1b	#4-2b	#4-3b	#4-4b	#4-5b	sumc	fractiond
0 ~ 2	48189	976	500560	606168	5025	45621	2714	329	1209582	0.930876		0 ~ 2	62100	1065	736385	748138	5377	53467	3049	368	1609949	0.93882
2 ~ 4	119	8	81	54	0	26	2	1	291	0.000223949		2 ~ 4	60	9	46	40	0	17	2	1	175	0.000102049
4 ~ 8	576	17	461	611	2	74	8	3	1752	0.00134831		4 ~ 8	463	20	420	462	0	69	8	3	1445	0.000842632
8 ~ 16	1000	33	1066	1547	9	156	11	2	3824	0.00294289		8 ~ 16	933	31	918	1321	11	149	11	2	3376	0.00196867
16 ~ 32	1936	63	3000	5729	47	525	41	5	11346	0.00873171		16 ~ 32	2186	62	3442	6000	47	536	41	5	12319	0.00718366
32 ~ 64	483	19	1740	2597	23	274	31	4	5171	0.00397952		32 ~ 64	495	20	1711	2265	23	276	32	4	4826	0.00281422
64 ~ 128	94	7	642	683	7	130	13	4	1580	0.00121594		64 ~ 128	84	7	534	568	8	125	13	4	1343	0.000783152
128 ~ 256	13	2	152	172	3	68	16	2	428	0.000329382		128 ~ 256	10	2	101	147	3	70	17	2	352	0.000205264
256 ~ 512	1	0	29	33	1	24	2	3	93	7.15714e-05		256 ~ 512	0	0	25	35	1	21	2	3	87	5.07329e-05
512 ~ 1,024	0	0	12	5	0	8	0	0	25	1.92396e-05		512 ~ 1,024	0	0	9	5	0	9	0	0	23	1.34121e-05
1,024 ~ 2,048	0	0	0	1	0	0	0	0	1	7.69585e-07		1,024 ~ 2,048	0	0	0	1	0	0	0	0	1	5.83137e-07
NDV	3483	136	21228	35911	354	3772	366	59	65309	0.0502608		NDV	4470	150	29763	41459	357	4307	402	60	80968	0.0472154

## Sheet: S6
Table S6. Average value and standard deviations of the distribution of the motif count, conservation fraction and conservation ratio for the motif modes of each motif topology.
aOccurrence of the motif modes and the average value and standard deviation (SD) for motif counts, conservation fraction and conservation ratios of the motif modes of each motif topology
bOccurrence of motif modes, p value and the average value and standard deviation (SD) for motif count, conservation fraction and conservation ratio for the motif modes of each motif topology after the random assignment of GO terms to protein nodes
cp value using the t test to test if there is a significant difference in two features of the motif modes with and without the the random assignment of GO terms to protein nodes; p > 0.0001 colored in red
GO Depth 5		#3-0a	#3-0_randb	#3-1a	#3-1_randb	#4-0a	#4-0_randb	#4-1a	#4-1_randb	#4-2a	#4-2_randb	#4-3a	#4-3_randb	#4-4a	#4-4_randb	#4-5a	#4-5_randb
	the occurrence of motif modes	55894	139786	1261	4661	528971	1910600	653511	1645358	5471	10615	50678	178635	3204	14575	412	3130
motif count	average	2.81395	1.12517	3.79302	1.02617	4.9306	1.36509	2.75204	1.09307	1.99287	1.02713	3.7641	1.06786	4.66667	1.02587	7.79369	1.02588
	SD	9.85234	0.413427	14.9795	0.170087	15.4238	0.811517	11.212	0.329981	8.24577	0.16477	22.7413	0.279989	27.2787	0.168395	23.2039	0.160803
	p valuec		< 0.0001		< 0.0001		< 0.0001		< 0.0001		< 0.0001		< 0.0001		< 0.0001		< 0.0001
conservation fraction	average	0.0965041	0.106682	0.170002	0.192627	0.0334685	0.0355775	0.0518337	0.0558659	0.0729207	0.0784268	0.0707695	0.0950425	0.119728	0.142556	0.150541	0.181736
	SD	0.304681	0.304681	0.353236	0.392933	0.16134	0.178041	0.204265	0.226763	0.254385	0.268827	0.237628	0.290758	0.308974	0.348611	0.34032	0.384658
	p valuec		< 0.0001		0.0492		< 0.0001		< 0.0001		0.2022		< 0.0001		0.0002		0.0859
conservation ratio	average	1.62746	0.805865	3.23349	1.47381	0.50681	0.0962824	0.583469	0.149624	0.722404	0.210693	1.32666	0.268202	2.52783	0.43718	5.77406	0.410119
	SD	7.47041	3.94911	12.6409	5.19542	6.96669	1.46969	6.455	1.76757	9.42579	2.0766	14.6657	2.34133	17.8956	2.96422	35.9421	2.88193
	p valuec		< 0.0001		< 0.0001		< 0.0001		< 0.0001		0.0001		< 0.0001		< 0.0001		0.0026
GO Depth 6		#3-0a	#3-0_randb	#3-1a	#3-1_randb	#4-0a	#4-0_randb	#4-1a	#4-1_randb	#4-2a	#4-2_randb	#4-3a	#4-3_randb	#4-4a	#4-4_randb	#4-5a	#4-5_randb
	the occurrence of motif modes	70801	145527	1366	4736	773354	2094848	800441	1699192	5827	10831	59046	183493	3577	14765	452	3186
motif count	average	2.22148	1.08078	3.50146	1.00992	3.37251	1.24503	2.24687	1.05844	1.87112	1.00665	3.23065	1.03959	4.18004	1.01267	7.10398	1.00785
	SD	6.96478	0.331991	11.7042	0.099136	10.224	0.656475	7.04666	0.256075	6.74107	0.0812707	15.7333	0.210001	21.3195	0.111835	18.4781	0.0882471
	p valuec		< 0.0001		< 0.0001		< 0.0001		< 0.0001		< 0.0001		< 0.0001		< 0.0001		< 0.0001
conservation fraction	average	0.0959017	0.105748	0.166826	0.192673	0.0338947	0.0342779	0.0511516	0.0555613	0.0697833	0.0772782	0.0706067	0.0948971	0.118481	0.142465	0.139508	0.180163
	SD	0.277321	0.304514	0.351673	0.394229	0.168009	0.175872	0.207473	0.22698	0.24998	0.267056	0.240223	0.291796	0.309607	0.349143	0.330111	0.384391
	p valuec		< 0.0001		0.02		0.0908		< 0.0001		0.0717		< 0.0001		0.0001		0.0168
conservation ratio	average	1.32418	0.766266	3.00824	1.42346	0.323248	0.0861298	0.44101	0.14249	0.688909	0.197709	1.12275	0.25669	2.30932	0.421983	5.21699	0.379272
	SD	6.51735	3.78126	12.2271	5.05771	5.07839	1.33001	5.6418	1.68493	9.15167	1.95385	13.4169	2.25276	17.0843	2.87206	34.1496	2.72163
	p valuec		< 0.0001		< 0.0001		< 0.0001		< 0.0001		0.0001		< 0.0001		< 0.0001		0.0027

## Sheet: S7
Table S7. List of the protein-protein interactions (link) and the GO terms (molecular function) of the protein nodes.
aOpen reading frame name of the protein nodes of the interaction (link) in the yeast PPI network
bGO annotations (molecular function) of the protein nodes
cGO annotations (molecular function) of the protein nodes, but the depth of GO was traced to depth five backward to the root
dGO annotations (molecular function) of the protein nodes, but the depth of GO was traced to depth six backward to the root
GeneAa	GeneBa	GeneA GOb	GeneB GOb	GeneA GO Depth 5c	GeneB GO Depth 5c	GeneA GO Depth 6d	GeneB GO Depth 6d
YMR056C	YBR217W	GO:0005471	GO:0005554	GO:0015291	GO:0005554	GO:0015297	GO:0005554
YMR056C	YJL124C	GO:0005471	GO:0000339	GO:0015291	GO:0000339	GO:0015297	GO:0000339
YMR056C	YLL013C	GO:0005471	GO:0003729	GO:0015291	GO:0003729	GO:0015297	GO:0003729
YMR056C	YER171W	GO:0005471	GO:0003678	GO:0015291	GO:0003678	GO:0015297	GO:0003678
YBR085W	YBR217W	GO:0005471	GO:0005554	GO:0015291	GO:0005554	GO:0015297	GO:0005554
YBR085W	YGR262C	GO:0005471	GO:0004674	GO:0015291	GO:0004674	GO:0015297	GO:0004674
YBR085W	YGL237C	GO:0005471	GO:0016563	GO:0015291	GO:0016563	GO:0015297	GO:0016563
YBR085W	YOR181W	GO:0005471	GO:0008092	GO:0015291	GO:0008092	GO:0015297	GO:0008092
YBR085W	YER171W	GO:0005471	GO:0003678	GO:0015291	GO:0003678	GO:0015297	GO:0003678
YBR085W	YDL059C	GO:0005471	GO:0000739	GO:0015291	GO:0003690	GO:0015297	GO:0000739
YBR085W	YJL173C	GO:0005471	GO:0003677	GO:0015291	GO:0003677	GO:0015297	GO:0003677
YBR085W	YML058W	GO:0005471	GO:0004857	GO:0015291	GO:0004857	GO:0015297	GO:0004857
YBR085W	YER161C	GO:0005471	GO:0003677	GO:0015291	GO:0003677	GO:0015297	GO:0003677
YBR085W	YHR135C	GO:0005471	GO:0004681	GO:0015291	GO:0004674	GO:0015297	GO:0004680
YNL331C	YDL243C	GO:0018456	GO:0018456	GO:0016616	GO:0016616	GO:0018456	GO:0018456
YNL331C	YLR347C	GO:0018456	GO:0008320	GO:0016616	GO:0008320	GO:0018456	GO:0008320
YNL331C	YNL189W	GO:0018456	GO:0008320	GO:0016616	GO:0008320	GO:0018456	GO:0008320
YNL331C	YML064C	GO:0018456	GO:0005515	GO:0016616	GO:0005515	GO:0018456	GO:0005515
YNL331C	YPL070W	GO:0018456	GO:0005554	GO:0016616	GO:0005554	GO:0018456	GO:0005554
YCR107W	YJR022W	GO:0018456	GO:0008248	GO:0016616	GO:0003729	GO:0018456	GO:0008248
YCR107W	YBR265W	GO:0018456	GO:0016651	GO:0016616	GO:0016651	GO:0018456	GO:0016651
YCR107W	YOR114W	GO:0018456	GO:0005554	GO:0016616	GO:0005554	GO:0018456	GO:0005554
YFL056C	YNL201C	GO:0018456	GO:0005554	GO:0016616	GO:0005554	GO:0018456	GO:0005554
YFL056C	YOL018C	GO:0018456	GO:0005486	GO:0016616	GO:0005486	GO:0018456	GO:0005486
YNL141W	YGR142W	GO:0000034	GO:0005554	GO:0016814	GO:0005554	GO:0019239	GO:0005554
YNL141W	YBR280C	GO:0000034	GO:0005554	GO:0016814	GO:0005554	GO:0019239	GO:0005554
YNL141W	YKL086W	GO:0000034	GO:0016667	GO:0016814	GO:0016667	GO:0019239	GO:0016667
YNL141W	YLR225C	GO:0000034	GO:0005554	GO:0016814	GO:0005554	GO:0019239	GO:0005554
YHR047C	YLR148W	GO:0004177	GO:0005515	GO:0008238	GO:0005515	GO:0004177	GO:0005515
YBL074C	YDR283C	GO:0005554	GO:0004672	GO:0005554	GO:0004672	GO:0005554	GO:0004672
YBL074C	YDL208W	GO:0005554	GO:0003723	GO:0005554	GO:0003723	GO:0005554	GO:0003723
YBL074C	YHR165C	GO:0005554	GO:0008248	GO:0005554	GO:0003729	GO:0005554	GO:0008248
YKL106W	YLR447C	GO:0004069	GO:0046961	GO:0008483	GO:0016820	GO:0004069	GO:0042626
YLR027C	YLR314C	GO:0004069	GO:0005200	GO:0008483	GO:0005200	GO:0004069	GO:0005200
YLR027C	YMR059W	GO:0004069	GO:0000213	GO:0008483	GO:0004518	GO:0004069	GO:0004519
YLR027C	YNL244C	GO:0004069	GO:0003743	GO:0008483	GO:0003743	GO:0004069	GO:0003743
YGL119W	YJR091C	GO:0005554	GO:0003729	GO:0005554	GO:0003729	GO:0005554	GO:0003729
YBR236C	YOR151C	GO:0004482	GO:0003899	GO:0008168	GO:0016779	GO:0008170	GO:0003899
YBR236C	YDL140C	GO:0004482	GO:0003899	GO:0008168	GO:0016779	GO:0008170	GO:0003899
YBR236C	YML010W	GO:0004482	GO:0016944	GO:0008168	GO:0016944	GO:0008170	GO:0016944
YKL112W	YIL035C	GO:0003677	GO:0004682	GO:0003677	GO:0004674	GO:0003677	GO:0004680
YKL112W	YOR061W	GO:0003677	GO:0004682	GO:0003677	GO:0004674	GO:0003677	GO:0004680
YKL112W	YGL019W	GO:0003677	GO:0004682	GO:0003677	GO:0004674	GO:0003677	GO:0004680
YKL112W	YOR039W	GO:0003677	GO:0004682	GO:0003677	GO:0004674	GO:0003677	GO:0004680
YKL112W	YBR114W	GO:0003677	GO:0008094	GO:0003677	GO:0016818	GO:0003677	GO:0016887
YMR072W	YOL004W	GO:0003677	GO:0004407	GO:0003677	GO:0016811	GO:0003677	GO:0019213
YMR072W	YGL127C	GO:0003677	GO:0005554	GO:0003677	GO:0005554	GO:0003677	GO:0005554
YJR108W	YHR114W	GO:0005554	GO:0005554	GO:0005554	GO:0005554	GO:0005554	GO:0005554
YJR108W	YDL130W	GO:0005554	GO:0003735	GO:0005554	GO:0003735	GO:0005554	GO:0003735
YJR108W	YER081W	GO:0005554	GO:0004617	GO:0005554	GO:0016616	GO:0005554	GO:0004617
YCR088W	YFL039C	GO:0005515	GO:0005200	GO:0005515	GO:0005200	GO:0005515	GO:0005200
YCR088W	YNL094W	GO:0005515	GO:0005554	GO:0005515	GO:0005554	GO:0005515	GO:0005554
YCR088W	YNL020C	GO:0005515	GO:0004674	GO:0005515	GO:0004674	GO:0005515	GO:0004674
YCR088W	YDL029W	GO:0005515	GO:0005200	GO:0005515	GO:0005200	GO:0005515	GO:0005200
YCR088W	YJR065C	GO:0005515	GO:0005200	GO:0005515	GO:0005200	GO:0005515	GO:0005200
YCR088W	YNL298W	GO:0005515	GO:0004674	GO:0005515	GO:0004674	GO:0005515	GO:0004674
YCR088W	YPL204W	GO:0005515	GO:0004680	GO:0005515	GO:0004674	GO:0005515	GO:0004680
YCR088W	YDR342C	GO:0005515	GO:0015578	GO:0005515	GO:0015149	GO:0005515	GO:0015578
YCR088W	YNL106C	GO:0005515	GO:0004445	GO:0005515	GO:0042578	GO:0005515	GO:0016791
YCR088W	YMR109W	GO:0005515	GO:0000146	GO:0005515	GO:0000146	GO:0005515	GO:0000146
YCR088W	YIL095W	GO:0005515	GO:0004674	GO:0005515	GO:0004674	GO:0005515	GO:0004674
YCR088W	YDR388W	GO:0005515	GO:0008092	GO:0005515	GO:0008092	GO:0005515	GO:0008092
YCR088W	YDR129C	GO:0005515	GO:0051015	GO:0005515	GO:0003779	GO:0005515	GO:0051015
YCR088W	YOR367W	GO:0005515	GO:0051015	GO:0005515	GO:0003779	GO:0005515	GO:0051015
YCR088W	YBL007C	GO:0005515	GO:0008092	GO:0005515	GO:0008092	GO:0005515	GO:0008092
YCR088W	YNL243W	GO:0005515	GO:0030674	GO:0005515	GO:0030674	GO:0005515	GO:0030674
YCR088W	YDR523C	GO:0005515	GO:0004674	GO:0005515	GO:0004674	GO:0005515	GO:0004674
YCR088W	YNL138W	GO:0005515	GO:0008179	GO:0005515	GO:0008179	GO:0005515	GO:0008179
YCR088W	YCR084C	GO:0005515	GO:0016565	GO:0005515	GO:0016565	GO:0005515	GO:0016565
YCR088W	YHR199C	GO:0005515	GO:0005554	GO:0005515	GO:0005554	GO:0005515	GO:0005554
YCR088W	YIR003W	GO:0005515	GO:0005554	GO:0005515	GO:0005554	GO:0005515	GO:0005554
YCR088W	YOR284W	GO:0005515	GO:0005554	GO:0005515	GO:0005554	GO:0005515	GO:0005554
YCR088W	YHR016C	GO:0005515	GO:0005554	GO:0005515	GO:0005554	GO:0005515	GO:0005554
YOR239W	YKL093W	GO:0051015	GO:0005554	GO:0003779	GO:0005554	GO:0051015	GO:0005554
YOR239W	YOR232W	GO:0051015	GO:0003754	GO:0003779	GO:0003754	GO:0051015	GO:0003754
YOR239W	YLR447C	GO:0051015	GO:0046961	GO:0003779	GO:0016820	GO:0051015	GO:0042626
YOR239W	YOR172W	GO:0051015	GO:0003704	GO:0003779	GO:0003704	GO:0051015	GO:0003704
YNR033W	YPR154W	GO:0046820	GO:0005554	GO:0016833	GO:0005554	GO:0046820	GO:0005554
YER045C	YGR247W	GO:0003704	GO:0004113	GO:0003704	GO:0042578	GO:0003704	GO:0008081
YER045C	YGL181W	GO:0003704	GO:0005554	GO:0003704	GO:0005554	GO:0003704	GO:0005554
YER045C	YGR123C	GO:0003704	GO:0004722	GO:0003704	GO:0042578	GO:0003704	GO:0016791
YER045C	YMR308C	GO:0003704	GO:0008320	GO:0003704	GO:0008320	GO:0003704	GO:0008320
YER045C	YOR059C	GO:0003704	GO:0005554	GO:0003704	GO:0005554	GO:0003704	GO:0005554
YNR016C	YJR064W	GO:0003989	GO:0003754	GO:0016421	GO:0003754	GO:0003989	GO:0003754
YNR016C	YER179W	GO:0003989	GO:0003690	GO:0016421	GO:0003690	GO:0003989	GO:0003690
YNR016C	YPR110C	GO:0003989	GO:0003899	GO:0016421	GO:0016779	GO:0003989	GO:0003899
YNR016C	YDL225W	GO:0003989	GO:0005200	GO:0016421	GO:0005200	GO:0003989	GO:0005200
YNR016C	YDL047W	GO:0003989	GO:0004722	GO:0016421	GO:0042578	GO:0003989	GO:0016791
YNR016C	YIL061C	GO:0003989	GO:0003729	GO:0016421	GO:0003729	GO:0003989	GO:0003729
YNR016C	YDR398W	GO:0003989	GO:0030515	GO:0016421	GO:0030515	GO:0003989	GO:0030515
YNR016C	YLR386W	GO:0003989	GO:0008047	GO:0016421	GO:0008047	GO:0003989	GO:0008047
YNR016C	YMR106C	GO:0003989	GO:0003684	GO:0016421	GO:0003684	GO:0003989	GO:0003684
YLR131C	YBR160W	GO:0016563	GO:0004693	GO:0016563	GO:0004674	GO:0016563	GO:0004693
YLR131C	YGR218W	GO:0016563	GO:0008320	GO:0016563	GO:0008320	GO:0016563	GO:0008320
YLR131C	YDR295C	GO:0016563	GO:0004407	GO:0016563	GO:0016811	GO:0016563	GO:0019213
YLR131C	YPR086W	GO:0016563	GO:0016251	GO:0016563	GO:0016251	GO:0016563	GO:0016251
YLR131C	YMR304W	GO:0016563	GO:0004843	GO:0016563	GO:0008234	GO:0016563	GO:0004843
YLR131C	YNL157W	GO:0016563	GO:0005554	GO:0016563	GO:0005554	GO:0016563	GO:0005554
YLR144C	YDR388W	GO:0004338	GO:0008092	GO:0004553	GO:0008092	GO:0015926	GO:0008092
YLR144C	YFR024C	GO:0004338	GO:0005554	GO:0004553	GO:0005554	GO:0015926	GO:0005554
YLR144C	YHR016C	GO:0004338	GO:0005554	GO:0004553	GO:0005554	GO:0015926	GO:0005554
YBL015W	YJR035W	GO:0003986	GO:0008094	GO:0016790	GO:0016818	GO:0016289	GO:0016887
YBL015W	YJR068W	GO:0003986	GO:0017076	GO:0016790	GO:0017076	GO:0016289	GO:0017076
YBL015W	YPR110C	GO:0003986	GO:0003899	GO:0016790	GO:0016779	GO:0016289	GO:0003899
YBL015W	YMR059W	GO:0003986	GO:0000213	GO:0016790	GO:0004518	GO:0016289	GO:0004519
YDR511W	YGL181W	GO:0005554	GO:0005554	GO:0005554	GO:0005554	GO:0005554	GO:0005554
YLR304C	YNL192W	GO:0003994	GO:0004100	GO:0016836	GO:0016758	GO:0003994	GO:0008375
YLR304C	YDR480W	GO:0003994	GO:0008134	GO:0016836	GO:0008134	GO:0003994	GO:0008134
YLR304C	YOR005C	GO:0003994	GO:0003910	GO:0016836	GO:0003909	GO:0003994	GO:0003910
YLR304C	YMR049C	GO:0003994	GO:0005554	GO:0016836	GO:0005554	GO:0003994	GO:0005554
YLR304C	YPL204W	GO:0003994	GO:0004680	GO:0016836	GO:0004674	GO:0003994	GO:0004680
YLR304C	YGR040W	GO:0003994	GO:0004707	GO:0016836	GO:0004674	GO:0003994	GO:0004702
YLR304C	YBR136W	GO:0003994	GO:0004672	GO:0016836	GO:0004672	GO:0003994	GO:0004672
YLR304C	YJR035W	GO:0003994	GO:0008094	GO:0016836	GO:0016818	GO:0003994	GO:0016887
YLR304C	YER171W	GO:0003994	GO:0003678	GO:0016836	GO:0003678	GO:0003994	GO:0003678
YLR304C	YAR007C	GO:0003994	GO:0003697	GO:0016836	GO:0003697	GO:0003994	GO:0003697
YLR304C	YOL094C	GO:0003994	GO:0017076	GO:0016836	GO:0017076	GO:0003994	GO:0017076
YLR304C	YMR059W	GO:0003994	GO:0000213	GO:0016836	GO:0004518	GO:0003994	GO:0004519
YLR304C	YOL006C	GO:0003994	GO:0003917	GO:0016836	GO:0003917	GO:0003994	GO:0003917
YLR304C	YIL007C	GO:0003994	GO:0005554	GO:0016836	GO:0005554	GO:0003994	GO:0005554
YLR304C	YLR262C	GO:0003994	GO:0003924	GO:0016836	GO:0016818	GO:0003994	GO:0003924
YKL192C	YDL239C	GO:0000036	GO:0005515	GO:0000036	GO:0005515	GO:0000036	GO:0005515
YKL192C	YPL163C	GO:0000036	GO:0005554	GO:0000036	GO:0005554	GO:0000036	GO:0005554
YKL192C	YDR084C	GO:0000036	GO:0005554	GO:0000036	GO:0005554	GO:0000036	GO:0005554
YAL054C	YHR041C	GO:0003987	GO:0016455	GO:0016878	GO:0016455	GO:0003987	GO:0016455
YAL054C	YNL189W	GO:0003987	GO:0008320	GO:0016878	GO:0008320	GO:0003987	GO:0008320
YAL054C	YLR049C	GO:0003987	GO:0005554	GO:0016878	GO:0005554	GO:0003987	GO:0005554
YLR153C	YJR091C	GO:0003987	GO:0003729	GO:0016878	GO:0003729	GO:0003987	GO:0003729
YLR153C	YBR055C	GO:0003987	GO:0008248	GO:0016878	GO:0003729	GO:0003987	GO:0008248
YLR153C	YPR165W	GO:0003987	GO:0004871	GO:0016878	GO:0004871	GO:0003987	GO:0004871
YLR153C	YIL061C	GO:0003987	GO:0003729	GO:0016878	GO:0003729	GO:0003987	GO:0003729
YLR153C	YNL244C	GO:0003987	GO:0003743	GO:0016878	GO:0003743	GO:0003987	GO:0003743
YFL039C	YMR092C	GO:0005200	GO:0005515	GO:0005200	GO:0005515	GO:0005200	GO:0005515
YFL039C	YJL081C	GO:0005200	GO:0003682	GO:0005200	GO:0003682	GO:0005200	GO:0003682
YFL039C	YBR200W	GO:0005200	GO:0005515	GO:0005200	GO:0005515	GO:0005200	GO:0005515
YFL039C	YNL271C	GO:0005200	GO:0005519	GO:0005200	GO:0005519	GO:0005200	GO:0005519
YFL039C	YLR319C	GO:0005200	GO:0005519	GO:0005200	GO:0005519	GO:0005200	GO:0005519
YFL039C	YLL050C	GO:0005200	GO:0005515	GO:0005200	GO:0005515	GO:0005200	GO:0005515
YFL039C	YJL005W	GO:0005200	GO:0004016	GO:0005200	GO:0004016	GO:0005200	GO:0004016
YFL039C	YDL178W	GO:0005200	GO:0004458	GO:0005200	GO:0004457	GO:0005200	GO:0004458
YFL039C	YGL240W	GO:0005200	GO:0030234	GO:0005200	GO:0030234	GO:0005200	GO:0030234
YFL039C	YFL024C	GO:0005200	GO:0004402	GO:0005200	GO:0016747	GO:0005200	GO:0008415
YFL039C	YML126C	GO:0005200	GO:0004421	GO:0005200	GO:0046912	GO:0005200	GO:0004421
YFL039C	YOR244W	GO:0005200	GO:0004402	GO:0005200	GO:0016747	GO:0005200	GO:0008415
YFL039C	YCL027W	GO:0005200	GO:0005554	GO:0005200	GO:0005554	GO:0005200	GO:0005554
YFL039C	YDL226C	GO:0005200	GO:0003779	GO:0005200	GO:0003779	GO:0005200	GO:0003779
YFL039C	YCL040W	GO:0005200	GO:0004340	GO:0005200	GO:0004340	GO:0005200	GO:0004340
YFL039C	YPL242C	GO:0005200	GO:0008092	GO:0005200	GO:0008092	GO:0005200	GO:0008092
YFL039C	YOR181W	GO:0005200	GO:0008092	GO:0005200	GO:0008092	GO:0005200	GO:0008092
YFL039C	YHR023W	GO:0005200	GO:0000146	GO:0005200	GO:0000146	GO:0005200	GO:0000146
YFL039C	YAL029C	GO:0005200	GO:0000146	GO:0005200	GO:0000146	GO:0005200	GO:0000146
YFL039C	YDL002C	GO:0005200	GO:0005554	GO:0005200	GO:0005554	GO:0005200	GO:0005554
YFL039C	YHR179W	GO:0005200	GO:0003959	GO:0005200	GO:0003959	GO:0005200	GO:0003959
YFL039C	YOR122C	GO:0005200	GO:0003785	GO:0005200	GO:0003779	GO:0005200	GO:0003785
YFL039C	YLR196W	GO:0005200	GO:0005554	GO:0005200	GO:0005554	GO:0005200	GO:0005554
YFL039C	YMR061W	GO:0005200	GO:0030364	GO:0005200	GO:0003729	GO:0005200	GO:0030363
YFL039C	YDR382W	GO:0005200	GO:0003735	GO:0005200	GO:0003735	GO:0005200	GO:0003735
YFL039C	YER125W	GO:0005200	GO:0004842	GO:0005200	GO:0016881	GO:0005200	GO:0004842
YFL039C	YDR388W	GO:0005200	GO:0008092	GO:0005200	GO:0008092	GO:0005200	GO:0008092
YFL039C	YDR129C	GO:0005200	GO:0051015	GO:0005200	GO:0003779	GO:0005200	GO:0051015
YFL039C	YOR367W	GO:0005200	GO:0051015	GO:0005200	GO:0003779	GO:0005200	GO:0051015
YFL039C	YNL243W	GO:0005200	GO:0030674	GO:0005200	GO:0030674	GO:0005200	GO:0030674
YFL039C	YNL138W	GO:0005200	GO:0008179	GO:0005200	GO:0008179	GO:0005200	GO:0008179
YFL039C	YHL007C	GO:0005200	GO:0004674	GO:0005200	GO:0004674	GO:0005200	GO:0004674
YFL039C	YBR118W	GO:0005200	GO:0003746	GO:0005200	GO:0003746	GO:0005200	GO:0003746
YFL039C	YNL079C	GO:0005200	GO:0003786	GO:0005200	GO:0003779	GO:0005200	GO:0051015
YFL039C	YIL138C	GO:0005200	GO:0003786	GO:0005200	GO:0003779	GO:0005200	GO:0051015
YFL039C	YGR080W	GO:0005200	GO:0003785	GO:0005200	GO:0003779	GO:0005200	GO:0003785
YFL039C	YEL013W	GO:0005200	GO:0005515	GO:0005200	GO:0005515	GO:0005200	GO:0005515
YFL039C	YLR337C	GO:0005200	GO:0003779	GO:0005200	GO:0003779	GO:0005200	GO:0003779
YDR448W	YDR216W	GO:0003713	GO:0003700	GO:0003712	GO:0003700	GO:0003713	GO:0003700
YDR448W	YOR023C	GO:0003713	GO:0005554	GO:0003712	GO:0005554	GO:0003713	GO:0005554
YDR448W	YHR166C	GO:0003713	GO:0005515	GO:0003712	GO:0005515	GO:0003713	GO:0005515
YDR448W	YDL165W	GO:0003713	GO:0000175	GO:0003712	GO:0004518	GO:0003713	GO:0004527
YDR448W	YBR278W	GO:0003713	GO:0003893	GO:0003712	GO:0016779	GO:0003713	GO:0003887
YDR448W	YPL248C	GO:0003713	GO:0016563	GO:0003712	GO:0016563	GO:0003713	GO:0016563
YDR448W	YLR291C	GO:0003713	GO:0003743	GO:0003712	GO:0003743	GO:0003713	GO:0003743
YDR448W	YEL009C	GO:0003713	GO:0003677	GO:0003712	GO:0003677	GO:0003713	GO:0003677
YDR448W	YGR252W	GO:0003713	GO:0004402	GO:0003712	GO:0016747	GO:0003713	GO:0008415
YDR448W	YFL031W	GO:0003713	GO:0003704	GO:0003712	GO:0003704	GO:0003713	GO:0003704
YDR448W	YPL254W	GO:0003713	GO:0003712	GO:0003712	GO:0003712	GO:0003713	GO:0003712
YDR448W	YOL135C	GO:0003713	GO:0016455	GO:0003712	GO:0016455	GO:0003713	GO:0016455
YDR448W	YDR176W	GO:0003713	GO:0003712	GO:0003712	GO:0003712	GO:0003713	GO:0003712
YDR448W	YDR228C	GO:0003713	GO:0030364	GO:0003712	GO:0003729	GO:0003713	GO:0030363
YDR448W	YKL012W	GO:0003713	GO:0003723	GO:0003712	GO:0003723	GO:0003713	GO:0003723
YDR448W	YPL181W	GO:0003713	GO:0008134	GO:0003712	GO:0008134	GO:0003713	GO:0008134
YDR448W	YER148W	GO:0003713	GO:0003677	GO:0003712	GO:0003677	GO:0003713	GO:0003677
YDR448W	YOL148C	GO:0003713	GO:0003712	GO:0003712	GO:0003712	GO:0003713	GO:0003712
YDR448W	YDR392W	GO:0003713	GO:0003712	GO:0003712	GO:0003712	GO:0003713	GO:0003712
YDR448W	YBR081C	GO:0003713	GO:0005198	GO:0003712	GO:0005198	GO:0003713	GO:0005198
YDR448W	YHR041C	GO:0003713	GO:0016455	GO:0003712	GO:0016455	GO:0003713	GO:0016455
YDR448W	YER022W	GO:0003713	GO:0016455	GO:0003712	GO:0016455	GO:0003713	GO:0016455
YDR448W	YBR253W	GO:0003713	GO:0016455	GO:0003712	GO:0016455	GO:0003713	GO:0016455
YDR448W	YDR308C	GO:0003713	GO:0016455	GO:0003712	GO:0016455	GO:0003713	GO:0016455
YDR448W	YGR274C	GO:0003713	GO:0004402	GO:0003712	GO:0016747	GO:0003713	GO:0008415
YDR448W	YDR167W	GO:0003713	GO:0016251	GO:0003712	GO:0016251	GO:0003713	GO:0016251
YDR448W	YBR198C	GO:0003713	GO:0016251	GO:0003712	GO:0016251	GO:0003713	GO:0016251
YDR448W	YGL112C	GO:0003713	GO:0016251	GO:0003712	GO:0016251	GO:0003713	GO:0016251
YDR448W	YMR236W	GO:0003713	GO:0016251	GO:0003712	GO:0016251	GO:0003713	GO:0016251
YDR448W	YHR099W	GO:0003713	GO:0004402	GO:0003712	GO:0016747	GO:0003713	GO:0008415
YNL220W	YEL046C	GO:0004019	GO:0004793	GO:0004019	GO:0016832	GO:0004019	GO:0004793
YLR359W	YOR098C	GO:0004018	GO:0005198	GO:0016842	GO:0005198	GO:0004018	GO:0005198
YLR359W	YBR276C	GO:0004018	GO:0008330	GO:0016842	GO:0042578	GO:0004018	GO:0016791
YLR359W	YOR361C	GO:0004018	GO:0003743	GO:0016842	GO:0003743	GO:0004018	GO:0003743
YLR359W	YGL100W	GO:0004018	GO:0005198	GO:0016842	GO:0005198	GO:0004018	GO:0005198
YLR028C	YLR373C	GO:0004643	GO:0005554	GO:0008168	GO:0005554	GO:0004372	GO:0005554
YMR120C	YBR055C	GO:0004643	GO:0008248	GO:0008168	GO:0003729	GO:0004372	GO:0008248
YMR120C	YOR212W	GO:0004643	GO:0003924	GO:0008168	GO:0016818	GO:0004372	GO:0003924
YOR128C	YNL159C	GO:0004638	GO:0005554	GO:0016831	GO:0005554	GO:0004638	GO:0005554
YOR128C	YPR111W	GO:0004638	GO:0004674	GO:0016831	GO:0004674	GO:0004638	GO:0004674
YOR128C	YEL018W	GO:0004638	GO:0005554	GO:0016831	GO:0005554	GO:0004638	GO:0005554
YOR128C	YBR021W	GO:0004638	GO:0015505	GO:0016831	GO:0015291	GO:0004638	GO:0015293
YOR128C	YKR026C	GO:0004638	GO:0003743	GO:0016831	GO:0003743	GO:0004638	GO:0003743
YOR128C	YGL154C	GO:0004638	GO:0008897	GO:0016831	GO:0016780	GO:0004638	GO:0008897
YOR128C	YPL169C	GO:0004638	GO:0017056	GO:0016831	GO:0017056	GO:0004638	GO:0017056
YOR128C	YCR012W	GO:0004638	GO:0004618	GO:0016831	GO:0004618	GO:0004638	GO:0004618
YOR128C	YCR066W	GO:0004638	GO:0008094	GO:0016831	GO:0016818	GO:0004638	GO:0016887
YOR128C	YCR067C	GO:0004638	GO:0005554	GO:0016831	GO:0005554	GO:0004638	GO:0005554
YOR128C	YPR054W	GO:0004638	GO:0004707	GO:0016831	GO:0004674	GO:0004638	GO:0004702
YOR128C	YGL127C	GO:0004638	GO:0005554	GO:0016831	GO:0005554	GO:0004638	GO:0005554
YOR128C	YPR088C	GO:0004638	GO:0005048	GO:0016831	GO:0005048	GO:0004638	GO:0005048
YOR128C	YMR236W	GO:0004638	GO:0016251	GO:0016831	GO:0016251	GO:0004638	GO:0016251
YOR128C	YML064C	GO:0004638	GO:0005515	GO:0016831	GO:0005515	GO:0004638	GO:0005515
YOR128C	YBR134W	GO:0004638	CHECKX	GO:0016831	CHECKX	GO:0004638	CHECKX
YOR128C	YDR271C	GO:0004638	CHECKX	GO:0016831	CHECKX	GO:0004638	CHECKX
YOR128C	YHR045W	GO:0004638	GO:0005554	GO:0016831	GO:0005554	GO:0004638	GO:0005554
YOR128C	YML011C	GO:0004638	GO:0005554	GO:0016831	GO:0005554	GO:0004638	GO:0005554
YOR128C	YMR323W	GO:0004638	GO:0004634	GO:0016831	GO:0016836	GO:0004638	GO:0004634
YOR128C	YPR045C	GO:0004638	GO:0005554	GO:0016831	GO:0005554	GO:0004638	GO:0005554
YOR128C	YPR084W	GO:0004638	GO:0005554	GO:0016831	GO:0005554	GO:0004638	GO:0005554
YOR128C	YPR085C	GO:0004638	GO:0005554	GO:0016831	GO:0005554	GO:0004638	GO:0005554
YGR204W	YNL135C	GO:0004329	GO:0003755	GO:0004329	GO:0003755	GO:0004329	GO:0003755
YGR204W	YBR055C	GO:0004329	GO:0008248	GO:0004329	GO:0003729	GO:0004329	GO:0008248
YGR204W	YFR031C-A	GO:0004329	GO:0003735	GO:0004329	GO:0003735	GO:0004329	GO:0003735
YGR204W	YPR086W	GO:0004329	GO:0016251	GO:0004329	GO:0016251	GO:0004329	GO:0016251
YMR300C	YAL012W	GO:0004044	GO:0004123	GO:0016763	GO:0004123	GO:0004044	GO:0004123
YMR300C	YCR057C	GO:0004044	GO:0030515	GO:0016763	GO:0030515	GO:0004044	GO:0030515
YMR300C	YMR235C	GO:0004044	GO:0005098	GO:0016763	GO:0005098	GO:0004044	GO:0005098
YGL234W	YBR217W	GO:0004641	GO:0005554	GO:0016882	GO:0005554	GO:0004641	GO:0005554
YGL234W	YBL026W	GO:0004641	GO:0008248	GO:0016882	GO:0003729	GO:0004641	GO:0008248
YGL234W	YPR154W	GO:0004641	GO:0005554	GO:0016882	GO:0005554	GO:0004641	GO:0005554
YGL234W	YBR049C	GO:0004641	GO:0003716	GO:0016882	GO:0003716	GO:0004641	GO:0003716
YGL234W	YJR068W	GO:0004641	GO:0017076	GO:0016882	GO:0017076	GO:0004641	GO:0017076
YGL234W	YOL094C	GO:0004641	GO:0017076	GO:0016882	GO:0017076	GO:0004641	GO:0017076
YGL234W	YKL166C	GO:0004641	GO:0004691	GO:0016882	GO:0004674	GO:0004641	GO:0004690
YGL234W	YOR298W	GO:0004641	GO:0008415	GO:0016882	GO:0016747	GO:0004641	GO:0008415
YGR061C	YBR055C	GO:0004642	GO:0008248	GO:0016884	GO:0003729	GO:0004642	GO:0008248
YGR061C	YLR386W	GO:0004642	GO:0008047	GO:0016884	GO:0008047	GO:0004642	GO:0008047
YDR408C	YCR063W	GO:0004644	GO:0005554	GO:0008168	GO:0005554	GO:0004372	GO:0005554
YDR408C	YKL002W	GO:0004644	GO:0005515	GO:0008168	GO:0005515	GO:0004372	GO:0005515
YDR408C	YOR174W	GO:0004644	GO:0016455	GO:0008168	GO:0016455	GO:0004372	GO:0016455
YDR408C	YGL127C	GO:0004644	GO:0005554	GO:0008168	GO:0005554	GO:0004372	GO:0005554
YOL086C	YPR180W	GO:0004022	GO:0019948	GO:0016616	GO:0019948	GO:0004022	GO:0019948
YOL086C	YFR021W	GO:0004022	GO:0035091	GO:0016616	GO:0035091	GO:0004022	GO:0035091
YOL086C	YAL059W	GO:0004022	GO:0005554	GO:0016616	GO:0005554	GO:0004022	GO:0005554
YOL086C	YOR244W	GO:0004022	GO:0004402	GO:0016616	GO:0016747	GO:0004022	GO:0008415
YOL086C	YBR207W	GO:0004022	GO:0005381	GO:0016616	GO:0015082	GO:0004022	GO:0005381
YOL086C	YAL034C	GO:0004022	GO:0005554	GO:0016616	GO:0005554	GO:0004022	GO:0005554
YOL086C	YOR304W	GO:0004022	GO:0016887	GO:0016616	GO:0016818	GO:0004022	GO:0016887
YOL086C	YGL009C	GO:0004022	GO:0003861	GO:0016616	GO:0016836	GO:0004022	GO:0003861
YOL086C	YOL135C	GO:0004022	GO:0016455	GO:0016616	GO:0016455	GO:0004022	GO:0016455
YOL086C	YPL082C	GO:0004022	GO:0016887	GO:0016616	GO:0016818	GO:0004022	GO:0016887
YOL086C	YAL029C	GO:0004022	GO:0000146	GO:0016616	GO:0000146	GO:0004022	GO:0000146
YOL086C	YOR056C	GO:0004022	GO:0003754	GO:0016616	GO:0003754	GO:0004022	GO:0003754
YOL086C	YBR114W	GO:0004022	GO:0008094	GO:0016616	GO:0016818	GO:0004022	GO:0016887
YOL086C	YDR164C	GO:0004022	GO:0000149	GO:0016616	GO:0000149	GO:0004022	GO:0000149
YOL086C	YDR170C	GO:0004022	GO:0005086	GO:0016616	GO:0005085	GO:0004022	GO:0005086
YOL086C	YDL042C	GO:0004022	GO:0004407	GO:0016616	GO:0016811	GO:0004022	GO:0019213
YOL086C	YML085C	GO:0004022	GO:0005200	GO:0016616	GO:0005200	GO:0004022	GO:0005200
YOL086C	YBR058C	GO:0004022	GO:0004843	GO:0016616	GO:0008234	GO:0004022	GO:0004843
YOL086C	YAL027W	GO:0004022	GO:0005554	GO:0016616	GO:0005554	GO:0004022	GO:0005554
YOL086C	YNL127W	GO:0004022	GO:0005554	GO:0016616	GO:0005554	GO:0004022	GO:0005554
YMR303C	YDL175C	GO:0004022	GO:0005554	GO:0016616	GO:0005554	GO:0004022	GO:0005554
YMR303C	YLR074C	GO:0004022	GO:0005554	GO:0016616	GO:0005554	GO:0004022	GO:0005554
YMR303C	YLR229C	GO:0004022	GO:0004871	GO:0016616	GO:0004871	GO:0004022	GO:0004871
YMR303C	YLR216C	GO:0004022	GO:0003754	GO:0016616	GO:0003754	GO:0004022	GO:0003754
YMR303C	YNL068C	GO:0004022	GO:0003700	GO:0016616	GO:0003700	GO:0004022	GO:0003700
YMR303C	YKL189W	GO:0004022	GO:0016564	GO:0016616	GO:0016564	GO:0004022	GO:0016564
YMR303C	YDR499W	GO:0004022	GO:0005515	GO:0016616	GO:0005515	GO:0004022	GO:0005515
YMR303C	YDR386W	GO:0004022	GO:0004519	GO:0016616	GO:0004518	GO:0004022	GO:0004519
YMR303C	YOL094C	GO:0004022	GO:0017076	GO:0016616	GO:0017076	GO:0004022	GO:0017076
YMR303C	YPR110C	GO:0004022	GO:0003899	GO:0016616	GO:0016779	GO:0004022	GO:0003899
YMR303C	YKL108W	GO:0004022	GO:0005554	GO:0016616	GO:0005554	GO:0004022	GO:0005554
YMR303C	YHR135C	GO:0004022	GO:0004681	GO:0016616	GO:0004674	GO:0004022	GO:0004680
YMR303C	YFL042C	GO:0004022	GO:0005554	GO:0016616	GO:0005554	GO:0004022	GO:0005554
YMR303C	YLR097C	GO:0004022	GO:0004842	GO:0016616	GO:0016881	GO:0004022	GO:0004842
YMR083W	YLR080W	GO:0004022	GO:0005554	GO:0016616	GO:0005554	GO:0004022	GO:0005554
YMR083W	YML058W	GO:0004022	GO:0004857	GO:0016616	GO:0004857	GO:0004022	GO:0004857
YMR083W	YBR074W	GO:0004022	GO:0005554	GO:0016616	GO:0005554	GO:0004022	GO:0005554
YGL256W	YDL220C	GO:0004024	GO:0003697	GO:0016616	GO:0003697	GO:0004022	GO:0003697
YGL256W	YDL101C	GO:0004024	GO:0004672	GO:0016616	GO:0004672	GO:0004022	GO:0004672
YGL256W	YER133W	GO:0004024	GO:0000163	GO:0016616	GO:0042578	GO:0004022	GO:0016791
YGL256W	YBR017C	GO:0004024	GO:0008139	GO:0016616	GO:0008139	GO:0004022	GO:0008139
YGL256W	YJR035W	GO:0004024	GO:0008094	GO:0016616	GO:0016818	GO:0004022	GO:0016887
YGL256W	YKL108W	GO:0004024	GO:0005554	GO:0016616	GO:0005554	GO:0004022	GO:0005554
YGL256W	YLR146C	GO:0004024	GO:0016768	GO:0016616	GO:0016768	GO:0004022	GO:0016768
YGL256W	YNL244C	GO:0004024	GO:0003743	GO:0016616	GO:0003743	GO:0004022	GO:0003743
YBR145W	YDR499W	GO:0004022	GO:0005515	GO:0016616	GO:0005515	GO:0004022	GO:0005515
YBR145W	YDR034C	GO:0004022	GO:0016563	GO:0016616	GO:0016563	GO:0004022	GO:0016563
YBR145W	YMR047C	GO:0004022	GO:0005198	GO:0016616	GO:0005198	GO:0004022	GO:0005198
YMR318C	YJR035W	GO:0008106	GO:0008094	GO:0016616	GO:0016818	GO:0008106	GO:0016887
YMR318C	YLR442C	GO:0008106	GO:0030527	GO:0016616	GO:0030527	GO:0008106	GO:0030527
YDR226W	YFR028C	GO:0004017	GO:0004721	GO:0019201	GO:0042578	GO:0004017	GO:0016791
YDR226W	YOR176W	GO:0004017	GO:0004325	GO:0019201	GO:0004325	GO:0004017	GO:0004325
YDR226W	YJR091C	GO:0004017	GO:0003729	GO:0019201	GO:0003729	GO:0004017	GO:0003729
YDR226W	YPL031C	GO:0004017	GO:0004693	GO:0019201	GO:0004674	GO:0004017	GO:0004693
YDR226W	YDL043C	GO:0004017	GO:0003723	GO:0019201	GO:0003723	GO:0004017	GO:0003723
YDR226W	YML064C	GO:0004017	GO:0005515	GO:0019201	GO:0005515	GO:0004017	GO:0005515
YDR226W	YDR177W	GO:0004017	GO:0004840	GO:0019201	GO:0004840	GO:0004017	GO:0004840
YDR226W	YBL036C	GO:0004017	GO:0030170	GO:0019201	GO:0030170	GO:0004017	GO:0030170
YER170W	YKL002W	GO:0004017	GO:0005515	GO:0019201	GO:0005515	GO:0004017	GO:0005515
YJR105W	YNL106C	GO:0004001	GO:0004445	GO:0019206	GO:0042578	GO:0004001	GO:0016791
YJR105W	YBR055C	GO:0004001	GO:0008248	GO:0019206	GO:0003729	GO:0004001	GO:0008248
YJR105W	YDL047W	GO:0004001	GO:0004722	GO:0019206	GO:0042578	GO:0004001	GO:0016791
YJR105W	YLR301W	GO:0004001	GO:0005554	GO:0019206	GO:0005554	GO:0004001	GO:0005554
YCR011C	YNL154C	GO:0004009	GO:0004681	GO:0016820	GO:0004674	GO:0042626	GO:0004680
YDR216W	YDL029W	GO:0003700	GO:0005200	GO:0003700	GO:0005200	GO:0003700	GO:0005200
YDR216W	YER177W	GO:0003700	GO:0005515	GO:0003700	GO:0005515	GO:0003700	GO:0005515
YDR216W	YDL145C	GO:0003700	GO:0005554	GO:0003700	GO:0005554	GO:0003700	GO:0005554
YDR216W	YGR252W	GO:0003700	GO:0004402	GO:0003700	GO:0016747	GO:0003700	GO:0008415
YDR216W	YOL133W	GO:0003700	GO:0004842	GO:0003700	GO:0016881	GO:0003700	GO:0004842
YDR216W	YBR017C	GO:0003700	GO:0008139	GO:0003700	GO:0008139	GO:0003700	GO:0008139
YDR216W	YGR123C	GO:0003700	GO:0004722	GO:0003700	GO:0042578	GO:0003700	GO:0016791
YDR216W	YPR110C	GO:0003700	GO:0003899	GO:0003700	GO:0016779	GO:0003700	GO:0003899
YDR216W	YER118C	GO:0003700	GO:0005034	GO:0003700	GO:0005034	GO:0003700	GO:0005034
YDR216W	YER148W	GO:0003700	GO:0003677	GO:0003700	GO:0003677	GO:0003700	GO:0003677
YDR216W	YPR086W	GO:0003700	GO:0016251	GO:0003700	GO:0016251	GO:0003700	GO:0016251
YDR216W	YGR274C	GO:0003700	GO:0004402	GO:0003700	GO:0016747	GO:0003700	GO:0008415
YDR216W	YDR167W	GO:0003700	GO:0016251	GO:0003700	GO:0016251	GO:0003700	GO:0016251
YDR216W	YBR198C	GO:0003700	GO:0016251	GO:0003700	GO:0016251	GO:0003700	GO:0016251
YDR216W	YGL112C	GO:0003700	GO:0016251	GO:0003700	GO:0016251	GO:0003700	GO:0016251
YDR216W	YMR106C	GO:0003700	GO:0003684	GO:0003700	GO:0003684	GO:0003700	GO:0003684
YDL239C	YLR423C	GO:0005515	GO:0019209	GO:0005515	GO:0019209	GO:0005515	GO:0019209
YDL239C	YLR242C	GO:0005515	GO:0005554	GO:0005515	GO:0005554	GO:0005515	GO:0005554
YDL239C	YPL255W	GO:0005515	GO:0005200	GO:0005515	GO:0005200	GO:0005515	GO:0005200
YDL239C	YML042W	GO:0005515	GO:0004092	GO:0005515	GO:0016747	GO:0005515	GO:0008415
YDL239C	YBR160W	GO:0005515	GO:0004693	GO:0005515	GO:0004674	GO:0005515	GO:0004693
YDL239C	YLR098C	GO:0005515	GO:0003700	GO:0005515	GO:0003700	GO:0005515	GO:0003700
YDL239C	YNL225C	GO:0005515	GO:0005200	GO:0005515	GO:0005200	GO:0005515	GO:0005200
YDL239C	YPL049C	GO:0005515	GO:0008134	GO:0005515	GO:0008134	GO:0005515	GO:0008134
YDL239C	YDR273W	GO:0005515	GO:0005554	GO:0005515	GO:0005554	GO:0005515	GO:0005554
YDL239C	YAL042W	GO:0005515	GO:0005554	GO:0005515	GO:0005554	GO:0005515	GO:0005554
YDL239C	YBR072W	GO:0005515	GO:0003773	GO:0005515	GO:0003773	GO:0005515	GO:0003773
YDL239C	YER086W	GO:0005515	GO:0004794	GO:0005515	GO:0016841	GO:0005515	GO:0004794
YDL239C	YDR148C	GO:0005515	GO:0005554	GO:0005515	GO:0005554	GO:0005515	GO:0005554
YDL239C	YAR018C	GO:0005515	GO:0004672	GO:0005515	GO:0004672	GO:0005515	GO:0004672
YDL239C	YKL103C	GO:0005515	GO:0004250	GO:0005515	GO:0008238	GO:0005515	GO:0004177
YDL239C	YDR176W	GO:0005515	GO:0003712	GO:0005515	GO:0003712	GO:0005515	GO:0003712
YDL239C	YOR373W	GO:0005515	GO:0005200	GO:0005515	GO:0005200	GO:0005515	GO:0005200
YDL239C	YDL030W	GO:0005515	GO:0003723	GO:0005515	GO:0003723	GO:0005515	GO:0003723
YDL239C	YNL201C	GO:0005515	GO:0005554	GO:0005515	GO:0005554	GO:0005515	GO:0005554
YDL239C	YOR127W	GO:0005515	GO:0005100	GO:0005515	GO:0005100	GO:0005515	GO:0005100
YDL239C	YPL124W	GO:0005515	GO:0005200	GO:0005515	GO:0005200	GO:0005515	GO:0005200
YDL239C	YKL042W	GO:0005515	GO:0005200	GO:0005515	GO:0005200	GO:0005515	GO:0005200
YDL239C	YOL091W	GO:0005515	GO:0005198	GO:0005515	GO:0005198	GO:0005515	GO:0005198
YDL239C	YHR184W	GO:0005515	GO:0005554	GO:0005515	GO:0005554	GO:0005515	GO:0005554
YDL239C	YCL032W	GO:0005515	GO:0019887	GO:0005515	GO:0019887	GO:0005515	GO:0019887
YDL239C	YNR012W	GO:0005515	GO:0004849	GO:0005515	GO:0019206	GO:0005515	GO:0004849
YDL239C	YAL028W	GO:0005515	GO:0005554	GO:0005515	GO:0005554	GO:0005515	GO:0005554
YDL239C	YGR268C	GO:0005515	GO:0005554	GO:0005515	GO:0005554	GO:0005515	GO:0005554
YDL239C	YKL023W	GO:0005515	GO:0005554	GO:0005515	GO:0005554	GO:0005515	GO:0005554
YDL239C	YLR072W	GO:0005515	GO:0005554	GO:0005515	GO:0005554	GO:0005515	GO:0005554
YDL239C	YMR124W	GO:0005515	GO:0005554	GO:0005515	GO:0005554	GO:0005515	GO:0005554
YDL239C	YOL083W	GO:0005515	GO:0005554	GO:0005515	GO:0005554	GO:0005515	GO:0005554
YDL239C	YOR284W	GO:0005515	GO:0005554	GO:0005515	GO:0005554	GO:0005515	GO:0005554
YDL239C	YOR324C	GO:0005515	GO:0005554	GO:0005515	GO:0005554	GO:0005515	GO:0005554
YDL239C	YPL070W	GO:0005515	GO:0005554	GO:0005515	GO:0005554	GO:0005515	GO:0005554
YLR227C	YOR089C	GO:0005198	GO:0003924	GO:0005198	GO:0016818	GO:0005198	GO:0003924
YMR064W	YOL123W	GO:0005554	GO:0003723	GO:0005554	GO:0003723	GO:0005554	GO:0003723
YMR064W	YDR034C	GO:0005554	GO:0016563	GO:0005554	GO:0016563	GO:0005554	GO:0016563
YMR282C	YOL123W	GO:0005554	GO:0003723	GO:0005554	GO:0003723	GO:0005554	GO:0003723
YLR397C	YLR074C	GO:0016887	GO:0005554	GO:0016818	GO:0005554	GO:0016887	GO:0005554
YLR397C	YPR017C	GO:0016887	GO:0008270	GO:0016818	GO:0008270	GO:0016887	GO:0008270
YLR397C	YJR091C	GO:0016887	GO:0003729	GO:0016818	GO:0003729	GO:0016887	GO:0003729
YLR397C	YMR047C	GO:0016887	GO:0005198	GO:0016818	GO:0005198	GO:0016887	GO:0005198
YLR397C	YAR044W	GO:0016887	GO:0008142	GO:0016818	GO:0008142	GO:0016887	GO:0008142
YER017C	YKR066C	GO:0016887	GO:0004130	GO:0016818	GO:0004130	GO:0016887	GO:0004130
YER017C	YBR247C	GO:0016887	GO:0030515	GO:0016818	GO:0030515	GO:0016887	GO:0030515
YER017C	YBR034C	GO:0016887	GO:0016274	GO:0016818	GO:0008168	GO:0016887	GO:0008170
YER017C	YFL018C	GO:0016887	GO:0004148	GO:0016818	GO:0016668	GO:0016887	GO:0004148
YER017C	YMR089C	GO:0016887	GO:0016887	GO:0016818	GO:0016818	GO:0016887	GO:0016887
YDR085C	YBL085W	GO:0005057	GO:0005543	GO:0005057	GO:0005543	GO:0005057	GO:0005543
YDR085C	YHR107C	GO:0005057	GO:0005200	GO:0005057	GO:0005200	GO:0005057	GO:0005200
YDR085C	YPL242C	GO:0005057	GO:0008092	GO:0005057	GO:0008092	GO:0005057	GO:0008092
YDR085C	YMR059W	GO:0005057	GO:0000213	GO:0005057	GO:0004518	GO:0005057	GO:0004519
YGL032C	YGR257C	GO:0050839	GO:0005215	GO:0050839	GO:0005215	GO:0050839	GO:0005215
YDR524C	YER081W	GO:0008060	GO:0004617	GO:0008060	GO:0016616	GO:0008060	GO:0004617
YDR524C	YOR066W	GO:0008060	GO:0005554	GO:0008060	GO:0005554	GO:0008060	GO:0005554
YIL044C	YER081W	GO:0008060	GO:0004617	GO:0008060	GO:0016616	GO:0008060	GO:0004617
YCL025C	YIR038C	GO:0015171	GO:0004364	GO:0015171	GO:0004364	GO:0015171	GO:0004364
YFL055W	YOR076C	GO:0015171	GO:0008408	GO:0015171	GO:0004518	GO:0015171	GO:0004527
YDR214W	YBR217W	GO:0030189	GO:0005554	GO:0030189	GO:0005554	GO:0030189	GO:0005554
YDR214W	YKL011C	GO:0030189	GO:0004520	GO:0030189	GO:0004518	GO:0030189	GO:0004536
YDR214W	YOL139C	GO:0030189	GO:0003743	GO:0030189	GO:0003743	GO:0030189	GO:0003743
YDR214W	YDL101C	GO:0030189	GO:0004672	GO:0030189	GO:0004672	GO:0030189	GO:0004672
YDR214W	YDR138W	GO:0030189	GO:0003676	GO:0030189	GO:0003676	GO:0030189	GO:0003676
YDR214W	YJL030W	GO:0030189	GO:0005554	GO:0030189	GO:0005554	GO:0030189	GO:0005554
YDR214W	YIL038C	GO:0030189	GO:0000175	GO:0030189	GO:0004518	GO:0030189	GO:0004527
YDR214W	YAL015C	GO:0030189	GO:0008534	GO:0030189	GO:0004518	GO:0030189	GO:0004536
YDR214W	YER173W	GO:0030189	GO:0003689	GO:0030189	GO:0003689	GO:0030189	GO:0003689
YDR214W	YDL059C	GO:0030189	GO:0000739	GO:0030189	GO:0003690	GO:0030189	GO:0000739
YDR214W	YOL094C	GO:0030189	GO:0017076	GO:0030189	GO:0017076	GO:0030189	GO:0017076
YDR214W	YPR110C	GO:0030189	GO:0003899	GO:0030189	GO:0016779	GO:0030189	GO:0003899
YDR214W	YHR030C	GO:0030189	GO:0004707	GO:0030189	GO:0004674	GO:0030189	GO:0004702
YDR214W	YOL052C	GO:0030189	GO:0004014	GO:0030189	GO:0016831	GO:0030189	GO:0004014
YDR214W	YDR523C	GO:0030189	GO:0004674	GO:0030189	GO:0004674	GO:0030189	GO:0004674
YDR214W	YOR212W	GO:0030189	GO:0003924	GO:0030189	GO:0016818	GO:0030189	GO:0003924
YOR023C	YNL118C	GO:0005554	GO:0008047	GO:0005554	GO:0008047	GO:0005554	GO:0008047
YOR023C	YOL009C	GO:0005554	GO:0005554	GO:0005554	GO:0005554	GO:0005554	GO:0005554
YOR023C	YDL030W	GO:0005554	GO:0003723	GO:0005554	GO:0003723	GO:0005554	GO:0003723
YOR023C	YJL187C	GO:0005554	GO:0004672	GO:0005554	GO:0004672	GO:0005554	GO:0004672
YOR023C	YCR082W	GO:0005554	GO:0005554	GO:0005554	GO:0005554	GO:0005554	GO:0005554
YOR023C	YLR424W	GO:0005554	GO:0003723	GO:0005554	GO:0003723	GO:0005554	GO:0003723
YLR109W	YKL011C	GO:0008379	GO:0004520	GO:0008379	GO:0004518	GO:0008379	GO:0004536
YLR109W	YGL090W	GO:0008379	GO:0005198	GO:0008379	GO:0005198	GO:0008379	GO:0005198
YLR109W	YMR022W	GO:0008379	GO:0004842	GO:0008379	GO:0016881	GO:0008379	GO:0004842
YLR109W	YNL312W	GO:0008379	GO:0003677	GO:0008379	GO:0003677	GO:0008379	GO:0003677
YLR109W	YLR340W	GO:0008379	GO:0003735	GO:0008379	GO:0003735	GO:0008379	GO:0003735
YLR109W	YMR059W	GO:0008379	GO:0000213	GO:0008379	GO:0004518	GO:0008379	GO:0004519
YLR109W	YDR369C	GO:0008379	GO:0005515	GO:0008379	GO:0005515	GO:0008379	GO:0005515
YLR109W	YJL141C	GO:0008379	GO:0004672	GO:0008379	GO:0004672	GO:0008379	GO:0004672
YLR109W	YHR135C	GO:0008379	GO:0004681	GO:0008379	GO:0004674	GO:0008379	GO:0004680
YMR092C	YLR102C	GO:0005515	GO:0005515	GO:0005515	GO:0005515	GO:0005515	GO:0005515
YMR092C	YLL050C	GO:0005515	GO:0005515	GO:0005515	GO:0005515	GO:0005515	GO:0005515
YMR092C	YPL263C	GO:0005515	GO:0005554	GO:0005515	GO:0005554	GO:0005515	GO:0005554
YMR092C	YNL138W	GO:0005515	GO:0008179	GO:0005515	GO:0008179	GO:0005515	GO:0008179
YMR092C	YBR101C	GO:0005515	GO:0000774	GO:0005515	GO:0030554	GO:0005515	GO:0000774
YIL079C	YAL041W	GO:0005554	GO:0005089	GO:0005554	GO:0005085	GO:0005554	GO:0005089
YIL079C	YOR204W	GO:0005554	GO:0003724	GO:0005554	GO:0003724	GO:0005554	GO:0003724
YIL079C	YNL004W	GO:0005554	GO:0003723	GO:0005554	GO:0003723	GO:0005554	GO:0003723
YIL079C	YML056C	GO:0005554	GO:0003938	GO:0005554	GO:0016616	GO:0005554	GO:0003938
YIL079C	YDR432W	GO:0005554	GO:0008143	GO:0005554	GO:0003729	GO:0005554	GO:0008143
YIL079C	YMR216C	GO:0005554	GO:0004672	GO:0005554	GO:0004672	GO:0005554	GO:0004672
YIL079C	YOL115W	GO:0005554	GO:0003887	GO:0005554	GO:0016779	GO:0005554	GO:0003887
YDL175C	YOR204W	GO:0005554	GO:0003724	GO:0005554	GO:0003724	GO:0005554	GO:0003724
YDL175C	YJL124C	GO:0005554	GO:0000339	GO:0005554	GO:0000339	GO:0005554	GO:0000339
YDL175C	YBL026W	GO:0005554	GO:0008248	GO:0005554	GO:0003729	GO:0005554	GO:0008248
YDL175C	YPL093W	GO:0005554	GO:0003924	GO:0005554	GO:0016818	GO:0005554	GO:0003924
YDL175C	YDR432W	GO:0005554	GO:0008143	GO:0005554	GO:0003729	GO:0005554	GO:0008143
YDL175C	YCR077C	GO:0005554	GO:0005554	GO:0005554	GO:0005554	GO:0005554	GO:0005554
YDL175C	YPR191W	GO:0005554	GO:0008121	GO:0005554	GO:0016681	GO:0005554	GO:0008121
YDL175C	YDR023W	GO:0005554	GO:0004828	GO:0005554	GO:0016876	GO:0005554	GO:0004812
YDL175C	YNL189W	GO:0005554	GO:0008320	GO:0005554	GO:0008320	GO:0005554	GO:0008320
YDL175C	YMR125W	GO:0005554	GO:0003729	GO:0005554	GO:0003729	GO:0005554	GO:0003729
YDL175C	YOL115W	GO:0005554	GO:0003887	GO:0005554	GO:0016779	GO:0005554	GO:0003887
YDL175C	YGR165W	GO:0005554	GO:0003735	GO:0005554	GO:0003735	GO:0005554	GO:0003735
YBR059C	YPR033C	GO:0004672	GO:0004821	GO:0004672	GO:0016876	GO:0004672	GO:0004812
YBR059C	YJL039C	GO:0004672	GO:0017056	GO:0004672	GO:0017056	GO:0004672	GO:0017056
YBR059C	YGR199W	GO:0004672	GO:0004169	GO:0004672	GO:0016758	GO:0004672	GO:0000030
YBR059C	YIL095W	GO:0004672	GO:0004674	GO:0004672	GO:0004674	GO:0004672	GO:0004674
YBR059C	YGL213C	GO:0004672	GO:0030371	GO:0004672	GO:0030371	GO:0004672	GO:0030371
YBR059C	YCL032W	GO:0004672	GO:0019887	GO:0004672	GO:0019887	GO:0004672	GO:0019887
YBR059C	YER144C	GO:0004672	GO:0004843	GO:0004672	GO:0008234	GO:0004672	GO:0004843
YBR059C	YML014W	GO:0004672	GO:0008175	GO:0004672	GO:0008168	GO:0004672	GO:0008173
YBR059C	YMR144W	GO:0004672	GO:0005554	GO:0004672	GO:0005554	GO:0004672	GO:0005554
YDR264C	YDL226C	GO:0016409	GO:0003779	GO:0016747	GO:0003779	GO:0008415	GO:0003779
YDR264C	YPL242C	GO:0016409	GO:0008092	GO:0016747	GO:0008092	GO:0008415	GO:0008092
YDR264C	YOR101W	GO:0016409	GO:0003924	GO:0016747	GO:0016818	GO:0008415	GO:0003924
YDR264C	YJR086W	GO:0016409	GO:0003924	GO:0016747	GO:0016818	GO:0008415	GO:0003924
YDR264C	YKL178C	GO:0016409	GO:0004933	GO:0016747	GO:0004930	GO:0008415	GO:0016503
YDR264C	YOR212W	GO:0016409	GO:0003924	GO:0016747	GO:0016818	GO:0008415	GO:0003924
YDR264C	YDR103W	GO:0016409	GO:0005078	GO:0016747	GO:0005078	GO:0008415	GO:0005078
YDR264C	YOR043W	GO:0016409	GO:0019211	GO:0016747	GO:0019211	GO:0008415	GO:0019211
YDR264C	YHR135C	GO:0016409	GO:0004681	GO:0016747	GO:0004674	GO:0008415	GO:0004680
YDR264C	YNL154C	GO:0016409	GO:0004681	GO:0016747	GO:0004674	GO:0008415	GO:0004680
YOR034C	YOR171C	GO:0005554	GO:0017050	GO:0005554	GO:0017050	GO:0005554	GO:0017050
YOR034C	YER144C	GO:0005554	GO:0004843	GO:0005554	GO:0008234	GO:0005554	GO:0004843
YOR034C	YHR105W	GO:0005554	GO:0005554	GO:0005554	GO:0005554	GO:0005554	GO:0005554
YOR335C	YPR111W	GO:0004813	GO:0004674	GO:0016876	GO:0004674	GO:0004812	GO:0004674
YOR335C	YNL135C	GO:0004813	GO:0003755	GO:0016876	GO:0003755	GO:0004812	GO:0003755
YOR335C	YBR055C	GO:0004813	GO:0008248	GO:0016876	GO:0003729	GO:0004812	GO:0008248
YOR335C	YNL244C	GO:0004813	GO:0003743	GO:0016876	GO:0003743	GO:0004812	GO:0003743
YOR374W	YHR026W	GO:0004029	GO:0046961	GO:0016620	GO:0016820	GO:0004028	GO:0042626
YOR374W	YLR447C	GO:0004029	GO:0046961	GO:0016620	GO:0016820	GO:0004028	GO:0042626
YER073W	YEL042W	GO:0004028	GO:0004382	GO:0016620	GO:0016818	GO:0004028	GO:0017110
YER073W	YGL181W	GO:0004028	GO:0005554	GO:0016620	GO:0005554	GO:0004028	GO:0005554
YER073W	YML032C	GO:0004028	GO:0000739	GO:0016620	GO:0003690	GO:0004028	GO:0000739
YER073W	YPR086W	GO:0004028	GO:0016251	GO:0016620	GO:0016251	GO:0004028	GO:0016251
YER073W	YPL257W	GO:0004028	GO:0005554	GO:0016620	GO:0005554	GO:0004028	GO:0005554
YNL148C	YJR064W	GO:0003767	GO:0003754	GO:0003767	GO:0003754	GO:0003767	GO:0003754
YNL148C	YML085C	GO:0003767	GO:0005200	GO:0003767	GO:0005200	GO:0003767	GO:0005200
YNL148C	YML124C	GO:0003767	GO:0005200	GO:0003767	GO:0005200	GO:0003767	GO:0005200
YGL065C	YER103W	GO:0004376	GO:0003773	GO:0016758	GO:0003773	GO:0000030	GO:0003773
YPL227C	YIL097W	GO:0004581	GO:0005554	GO:0016758	GO:0005554	GO:0046527	GO:0005554
YPL227C	YJL026W	GO:0004581	GO:0004748	GO:0016758	GO:0016728	GO:0046527	GO:0004748
YBR243C	YER081W	GO:0003975	GO:0004617	GO:0016780	GO:0016616	GO:0003975	GO:0004617
YNL219C	YGR149W	GO:0000030	GO:0005554	GO:0016758	GO:0005554	GO:0000030	GO:0005554
YGL021W	YLR133W	GO:0004674	GO:0004103	GO:0004674	GO:0004103	GO:0004674	GO:0004103
YOL130W	YIL009W	GO:0015082	GO:0004467	GO:0015082	GO:0015645	GO:0015082	GO:0004467
YOL130W	YLR291C	GO:0015082	GO:0003743	GO:0015082	GO:0003743	GO:0015082	GO:0003743
YOL130W	YGL025C	GO:0015082	GO:0016455	GO:0015082	GO:0016455	GO:0015082	GO:0016455
YOL130W	YGL024W	GO:0015082	CHECKX	GO:0015082	CHECKX	GO:0015082	CHECKX
YOL130W	YNL086W	GO:0015082	GO:0005554	GO:0015082	GO:0005554	GO:0015082	GO:0005554
YFL050C	YLR453C	GO:0015082	GO:0042162	GO:0015082	GO:0042162	GO:0015082	GO:0042162
YGR225W	YKL022C	GO:0005554	GO:0005515	GO:0005554	GO:0005515	GO:0005554	GO:0005515
YML035C	YLR191W	GO:0003876	GO:0005515	GO:0016814	GO:0005515	GO:0019239	GO:0005515
YML035C	YLR465C	GO:0003876	CHECKX	GO:0016814	CHECKX	GO:0019239	CHECKX
YBR211C	YKL002W	GO:0005554	GO:0005515	GO:0005554	GO:0005515	GO:0005554	GO:0005515
YBR211C	YLR052W	GO:0005554	GO:0005554	GO:0005554	GO:0005554	GO:0005554	GO:0005554
YBR211C	YBR107C	GO:0005554	GO:0005554	GO:0005554	GO:0005554	GO:0005554	GO:0005554
YBR211C	YGR179C	GO:0005554	GO:0005515	GO:0005554	GO:0005515	GO:0005554	GO:0005515
YBR211C	YOR269W	GO:0005554	GO:0005554	GO:0005554	GO:0005554	GO:0005554	GO:0005554
YBR211C	YDR394W	GO:0005554	GO:0004175	GO:0005554	GO:0004175	GO:0005554	GO:0004175
YGL156W	YOL082W	GO:0004559	GO:0005515	GO:0004553	GO:0005515	GO:0015923	GO:0005515
YGL156W	YKL103C	GO:0004559	GO:0004250	GO:0004553	GO:0008238	GO:0015923	GO:0004177
YGL156W	YPR110C	GO:0004559	GO:0003899	GO:0004553	GO:0016779	GO:0015923	GO:0003899
YGL156W	YOL083W	GO:0004559	GO:0005554	GO:0004553	GO:0005554	GO:0015923	GO:0005554
YEL036C	YJR075W	GO:0000030	GO:0000009	GO:0016758	GO:0016758	GO:0000030	GO:0000030
YEL036C	YDR245W	GO:0000030	GO:0000009	GO:0016758	GO:0016758	GO:0000030	GO:0000030
YEL036C	YJL183W	GO:0000030	GO:0000009	GO:0016758	GO:0016758	GO:0000030	GO:0000030
YEL036C	YPL050C	GO:0000030	GO:0000030	GO:0016758	GO:0016758	GO:0000030	GO:0000030
YEL036C	YOL038W	GO:0000030	GO:0004175	GO:0016758	GO:0004175	GO:0000030	GO:0004175
YEL036C	YPL094C	GO:0000030	GO:0008565	GO:0016758	GO:0008565	GO:0000030	GO:0008565
YEL036C	YHR080C	GO:0000030	GO:0005554	GO:0016758	GO:0005554	GO:0000030	GO:0005554
YBR231C	YNR030W	GO:0005554	GO:0000009	GO:0005554	GO:0016758	GO:0005554	GO:0000030
YBR231C	YJR091C	GO:0005554	GO:0003729	GO:0005554	GO:0003729	GO:0005554	GO:0003729
YBR231C	YGL070C	GO:0005554	GO:0003899	GO:0005554	GO:0016779	GO:0005554	GO:0003899
YPR180W	YIL098C	GO:0019948	GO:0005554	GO:0019948	GO:0005554	GO:0019948	GO:0005554
YPR180W	YER136W	GO:0019948	GO:0005093	GO:0019948	GO:0005092	GO:0019948	GO:0005093
YPR180W	YHR063C	GO:0019948	GO:0008677	GO:0019948	GO:0016616	GO:0019948	GO:0008677
YPR180W	YJL001W	GO:0019948	GO:0004175	GO:0019948	GO:0004175	GO:0019948	GO:0004175
YPR180W	YDR404C	GO:0019948	GO:0003899	GO:0019948	GO:0016779	GO:0019948	GO:0003899
YPR180W	YDR510W	GO:0019948	GO:0005515	GO:0019948	GO:0005515	GO:0019948	GO:0005515
YPR180W	YDR390C	GO:0019948	GO:0019948	GO:0019948	GO:0019948	GO:0019948	GO:0019948
YPR180W	YLR249W	GO:0019948	GO:0003746	GO:0019948	GO:0003746	GO:0019948	GO:0003746
YCL050C	YJR091C	GO:0008796	GO:0003729	GO:0016818	GO:0003729	GO:0008796	GO:0003729
YCL050C	YJR022W	GO:0008796	GO:0008248	GO:0016818	GO:0003729	GO:0008796	GO:0008248
YDR530C	YLR295C	GO:0004081	GO:0046933	GO:0016818	GO:0015077	GO:0008796	GO:0015078
YNL172W	YLR127C	GO:0005515	GO:0005515	GO:0005515	GO:0005515	GO:0005515	GO:0005515
YNL172W	YDR118W	GO:0005515	GO:0005515	GO:0005515	GO:0005515	GO:0005515	GO:0005515
YNL172W	YOR249C	GO:0005515	GO:0005515	GO:0005515	GO:0005515	GO:0005515	GO:0005515
YNL172W	YKL022C	GO:0005515	GO:0005515	GO:0005515	GO:0005515	GO:0005515	GO:0005515
YNL172W	YHR166C	GO:0005515	GO:0005515	GO:0005515	GO:0005515	GO:0005515	GO:0005515
YNL172W	YFR036W	GO:0005515	GO:0005515	GO:0005515	GO:0005515	GO:0005515	GO:0005515
YNL172W	YBL084C	GO:0005515	GO:0005515	GO:0005515	GO:0005515	GO:0005515	GO:0005515
YNL172W	YGL240W	GO:0005515	GO:0030234	GO:0005515	GO:0030234	GO:0005515	GO:0030234
YNL172W	YHR135C	GO:0005515	GO:0004681	GO:0005515	GO:0004674	GO:0005515	GO:0004680
YDL008W	YNL172W	GO:0004842	GO:0005515	GO:0016881	GO:0005515	GO:0004842	GO:0005515
YDL008W	YLR127C	GO:0004842	GO:0005515	GO:0016881	GO:0005515	GO:0004842	GO:0005515
YDL008W	YDR118W	GO:0004842	GO:0005515	GO:0016881	GO:0005515	GO:0004842	GO:0005515
YDL008W	YOR249C	GO:0004842	GO:0005515	GO:0016881	GO:0005515	GO:0004842	GO:0005515
YDL008W	YLR102C	GO:0004842	GO:0005515	GO:0016881	GO:0005515	GO:0004842	GO:0005515
YDL008W	YKL022C	GO:0004842	GO:0005515	GO:0016881	GO:0005515	GO:0004842	GO:0005515
YDL008W	YHR166C	GO:0004842	GO:0005515	GO:0016881	GO:0005515	GO:0004842	GO:0005515
YDL008W	YFR036W	GO:0004842	GO:0005515	GO:0016881	GO:0005515	GO:0004842	GO:0005515
YDL008W	YBL084C	GO:0004842	GO:0005515	GO:0016881	GO:0005515	GO:0004842	GO:0005515
YDL008W	YGL240W	GO:0004842	GO:0030234	GO:0016881	GO:0030234	GO:0004842	GO:0030234
YLR127C	YDR118W	GO:0005515	GO:0005515	GO:0005515	GO:0005515	GO:0005515	GO:0005515
YLR127C	YOR249C	GO:0005515	GO:0005515	GO:0005515	GO:0005515	GO:0005515	GO:0005515
YLR127C	YLR102C	GO:0005515	GO:0005515	GO:0005515	GO:0005515	GO:0005515	GO:0005515
YLR127C	YKL022C	GO:0005515	GO:0005515	GO:0005515	GO:0005515	GO:0005515	GO:0005515
YLR127C	YHR166C	GO:0005515	GO:0005515	GO:0005515	GO:0005515	GO:0005515	GO:0005515
YLR127C	YFR036W	GO:0005515	GO:0005515	GO:0005515	GO:0005515	GO:0005515	GO:0005515
YLR127C	YBL084C	GO:0005515	GO:0005515	GO:0005515	GO:0005515	GO:0005515	GO:0005515
YLR127C	YER179W	GO:0005515	GO:0003690	GO:0005515	GO:0003690	GO:0005515	GO:0003690
YLR127C	YGL240W	GO:0005515	GO:0030234	GO:0005515	GO:0030234	GO:0005515	GO:0030234
YLR127C	YOL133W	GO:0005515	GO:0004842	GO:0005515	GO:0016881	GO:0005515	GO:0004842
YLR127C	YGR052W	GO:0005515	GO:0016301	GO:0005515	GO:0016301	GO:0005515	GO:0016301
YDR118W	YOR249C	GO:0005515	GO:0005515	GO:0005515	GO:0005515	GO:0005515	GO:0005515
YDR118W	YLR102C	GO:0005515	GO:0005515	GO:0005515	GO:0005515	GO:0005515	GO:0005515
YDR118W	YHR166C	GO:0005515	GO:0005515	GO:0005515	GO:0005515	GO:0005515	GO:0005515
YDR118W	YFR036W	GO:0005515	GO:0005515	GO:0005515	GO:0005515	GO:0005515	GO:0005515
YDR118W	YBL084C	GO:0005515	GO:0005515	GO:0005515	GO:0005515	GO:0005515	GO:0005515
YDR118W	YGL240W	GO:0005515	GO:0030234	GO:0005515	GO:0030234	GO:0005515	GO:0030234
YOR249C	YLR102C	GO:0005515	GO:0005515	GO:0005515	GO:0005515	GO:0005515	GO:0005515
YOR249C	YKL022C	GO:0005515	GO:0005515	GO:0005515	GO:0005515	GO:0005515	GO:0005515
YOR249C	YHR166C	GO:0005515	GO:0005515	GO:0005515	GO:0005515	GO:0005515	GO:0005515
YOR249C	YFR036W	GO:0005515	GO:0005515	GO:0005515	GO:0005515	GO:0005515	GO:0005515
YOR249C	YBL084C	GO:0005515	GO:0005515	GO:0005515	GO:0005515	GO:0005515	GO:0005515
YOR249C	YGL240W	GO:0005515	GO:0030234	GO:0005515	GO:0030234	GO:0005515	GO:0030234
YLR102C	YKL022C	GO:0005515	GO:0005515	GO:0005515	GO:0005515	GO:0005515	GO:0005515
YLR102C	YHR166C	GO:0005515	GO:0005515	GO:0005515	GO:0005515	GO:0005515	GO:0005515
YLR102C	YML092C	GO:0005515	GO:0004175	GO:0005515	GO:0004175	GO:0005515	GO:0004175
YLR102C	YNL176C	GO:0005515	GO:0005554	GO:0005515	GO:0005554	GO:0005515	GO:0005554
YKL157W	YHR114W	GO:0004178	GO:0005554	GO:0008238	GO:0005554	GO:0004177	GO:0005554
YKL157W	YMR307W	GO:0004178	GO:0042124	GO:0008238	GO:0042124	GO:0004177	GO:0042124
YKL157W	YPR168W	GO:0004178	GO:0016455	GO:0008238	GO:0016455	GO:0004177	GO:0016455
YKL157W	YBR055C	GO:0004178	GO:0008248	GO:0008238	GO:0003729	GO:0004177	GO:0008248
YKL157W	YJL078C	GO:0004178	GO:0005554	GO:0008238	GO:0005554	GO:0004177	GO:0005554
YBR286W	YPL200W	GO:0004177	GO:0005554	GO:0008238	GO:0005554	GO:0004177	GO:0005554
YBR286W	YGL100W	GO:0004177	GO:0005198	GO:0008238	GO:0005198	GO:0004177	GO:0005198
YBR286W	YDR311W	GO:0004177	GO:0016251	GO:0008238	GO:0016251	GO:0004177	GO:0016251
YGL180W	YML112W	GO:0004674	GO:0004693	GO:0004674	GO:0004674	GO:0004674	GO:0004693
YGL180W	YPR049C	GO:0004674	GO:0005554	GO:0004674	GO:0005554	GO:0004674	GO:0005554
YLL042C	YBR217W	GO:0008640	GO:0005554	GO:0008640	GO:0005554	GO:0008640	GO:0005554
YLL042C	YJR091C	GO:0008640	GO:0003729	GO:0008640	GO:0003729	GO:0008640	GO:0003729
YBR217W	YMR159C	GO:0005554	GO:0005554	GO:0005554	GO:0005554	GO:0005554	GO:0005554
YBR217W	YLR423C	GO:0005554	GO:0019209	GO:0005554	GO:0019209	GO:0005554	GO:0019209
YBR217W	YPL149W	GO:0005554	GO:0005554	GO:0005554	GO:0005554	GO:0005554	GO:0005554
YBR217W	YHR171W	GO:0005554	GO:0008640	GO:0005554	GO:0008640	GO:0005554	GO:0008640
YBR217W	YGL105W	GO:0005554	GO:0000049	GO:0005554	GO:0000049	GO:0005554	GO:0000049
YBR217W	YDR127W	GO:0005554	GO:0003855	GO:0005554	GO:0016836	GO:0005554	GO:0003855
YBR217W	YDL029W	GO:0005554	GO:0005200	GO:0005554	GO:0005200	GO:0005554	GO:0005200
YBR217W	YNR007C	GO:0005554	GO:0005554	GO:0005554	GO:0005554	GO:0005554	GO:0005554
YBR217W	YLR438W	GO:0005554	GO:0004587	GO:0005554	GO:0008483	GO:0005554	GO:0004587
YBR217W	YDR022C	GO:0005554	GO:0005554	GO:0005554	GO:0005554	GO:0005554	GO:0005554
YBR217W	YJR109C	GO:0005554	GO:0004088	GO:0005554	GO:0004086	GO:0005554	GO:0004088
YBR217W	YLR216C	GO:0005554	GO:0003754	GO:0005554	GO:0003754	GO:0005554	GO:0003754
YBR217W	YGR218W	GO:0005554	GO:0008320	GO:0005554	GO:0008320	GO:0005554	GO:0008320
YBR217W	YPR049C	GO:0005554	GO:0005554	GO:0005554	GO:0005554	GO:0005554	GO:0005554
YBR217W	YGL078C	GO:0005554	GO:0004004	GO:0005554	GO:0004004	GO:0005554	GO:0004004
YBR217W	YMR058W	GO:0005554	GO:0004322	GO:0005554	GO:0016724	GO:0005554	GO:0004322
YBR217W	YMR319C	GO:0005554	GO:0005381	GO:0005554	GO:0015082	GO:0005554	GO:0005381
YBR217W	YER025W	GO:0005554	GO:0003743	GO:0005554	GO:0003743	GO:0005554	GO:0003743
YBR217W	YKL104C	GO:0005554	GO:0004360	GO:0005554	GO:0008483	GO:0005554	GO:0004360
YBR217W	YBR011C	GO:0005554	GO:0004427	GO:0005554	GO:0016818	GO:0005554	GO:0016462
YBR217W	YGL016W	GO:0005554	GO:0008320	GO:0005554	GO:0008320	GO:0005554	GO:0008320
YBR217W	YIL125W	GO:0005554	GO:0004591	GO:0005554	GO:0016624	GO:0005554	GO:0004591
YBR217W	YFR030W	GO:0005554	GO:0004783	GO:0005554	GO:0016668	GO:0005554	GO:0004783
YBR217W	YIL128W	GO:0005554	GO:0003702	GO:0005554	GO:0003702	GO:0005554	GO:0003702
YBR217W	YMR047C	GO:0005554	GO:0005198	GO:0005554	GO:0005198	GO:0005554	GO:0005198
YBR217W	YGR240C	GO:0005554	GO:0003872	GO:0005554	GO:0008443	GO:0005554	GO:0003872
YBR217W	YHR201C	GO:0005554	GO:0004309	GO:0005554	GO:0016818	GO:0005554	GO:0004309
YBR217W	YEL060C	GO:0005554	GO:0004252	GO:0005554	GO:0004175	GO:0005554	GO:0004252
YBR217W	YAR031W	GO:0005554	GO:0005554	GO:0005554	GO:0005554	GO:0005554	GO:0005554
YBR217W	YHR076W	GO:0005554	GO:0015071	GO:0005554	GO:0042578	GO:0005554	GO:0016791
YBR217W	YLR059C	GO:0005554	GO:0008408	GO:0005554	GO:0004518	GO:0005554	GO:0004527
YBR217W	YDR465C	GO:0005554	GO:0016274	GO:0005554	GO:0008168	GO:0005554	GO:0008170
YBR217W	YHR027C	GO:0005554	GO:0004175	GO:0005554	GO:0004175	GO:0005554	GO:0004175
YBR217W	YHR200W	GO:0005554	GO:0004175	GO:0005554	GO:0004175	GO:0005554	GO:0004175
YBR217W	YFR004W	GO:0005554	GO:0004175	GO:0005554	GO:0004175	GO:0005554	GO:0004175
YBR217W	YER021W	GO:0005554	GO:0005554	GO:0005554	GO:0005554	GO:0005554	GO:0005554
YBR217W	YDL147W	GO:0005554	GO:0005554	GO:0005554	GO:0005554	GO:0005554	GO:0005554
YBR217W	YDL097C	GO:0005554	GO:0005198	GO:0005554	GO:0005198	GO:0005554	GO:0005198
YBR217W	YPR108W	GO:0005554	GO:0005198	GO:0005554	GO:0005198	GO:0005554	GO:0005198
YBR217W	YKL145W	GO:0005554	GO:0004175	GO:0005554	GO:0004175	GO:0005554	GO:0004175
YBR217W	YDR394W	GO:0005554	GO:0004175	GO:0005554	GO:0004175	GO:0005554	GO:0004175
YBR217W	YBR080C	GO:0005554	GO:0016887	GO:0005554	GO:0016818	GO:0005554	GO:0016887
YBR217W	YML055W	GO:0005554	GO:0005515	GO:0005554	GO:0005515	GO:0005554	GO:0005515
YBR217W	YJL138C	GO:0005554	GO:0003743	GO:0005554	GO:0003743	GO:0005554	GO:0003743
YBR217W	YBR166C	GO:0005554	GO:0008977	GO:0005554	GO:0016628	GO:0005554	GO:0008977
YBR217W	YGL245W	GO:0005554	GO:0004818	GO:0005554	GO:0016876	GO:0005554	GO:0004812
YBR217W	YHR020W	GO:0005554	GO:0004827	GO:0005554	GO:0016876	GO:0005554	GO:0004812
YBR217W	YHR033W	GO:0005554	GO:0005554	GO:0005554	GO:0005554	GO:0005554	GO:0005554
YBR217W	YLR031W	GO:0005554	GO:0005554	GO:0005554	GO:0005554	GO:0005554	GO:0005554
YBR217W	YLR424W	GO:0005554	GO:0003723	GO:0005554	GO:0003723	GO:0005554	GO:0003723
YBR217W	YNL208W	GO:0005554	GO:0005554	GO:0005554	GO:0005554	GO:0005554	GO:0005554
YBR217W	YOR086C	GO:0005554	GO:0005554	GO:0005554	GO:0005554	GO:0005554	GO:0005554
YPR185W	YGL180W	GO:0005515	GO:0004674	GO:0005515	GO:0004674	GO:0005515	GO:0004674
YPR185W	YGR120C	GO:0005515	GO:0005515	GO:0005515	GO:0005515	GO:0005515	GO:0005515
YPR185W	YHR128W	GO:0005515	GO:0004845	GO:0005515	GO:0016763	GO:0005515	GO:0004845
YPR185W	YGR253C	GO:0005515	GO:0004175	GO:0005515	GO:0004175	GO:0005515	GO:0004175
YPR185W	YEL013W	GO:0005515	GO:0005515	GO:0005515	GO:0005515	GO:0005515	GO:0005515
YPR185W	YNL086W	GO:0005515	GO:0005554	GO:0005515	GO:0005554	GO:0005515	GO:0005554
YBR128C	YHR005C	GO:0005554	GO:0003924	GO:0005554	GO:0016818	GO:0005554	GO:0003924
YBR128C	YER081W	GO:0005554	GO:0004617	GO:0005554	GO:0016616	GO:0005554	GO:0004617
YBR128C	YDL185W	GO:0005554	GO:0004520	GO:0005554	GO:0004518	GO:0005554	GO:0004536
YBR128C	YPL120W	GO:0005554	GO:0005554	GO:0005554	GO:0005554	GO:0005554	GO:0005554
YMR159C	YPL149W	GO:0005554	GO:0005554	GO:0005554	GO:0005554	GO:0005554	GO:0005554
YMR159C	YGR097W	GO:0005554	GO:0030528	GO:0005554	GO:0030528	GO:0005554	GO:0030528
YMR159C	YMR048W	GO:0005554	GO:0005554	GO:0005554	GO:0005554	GO:0005554	GO:0005554
YMR159C	YLR347C	GO:0005554	GO:0008320	GO:0005554	GO:0008320	GO:0005554	GO:0008320
YMR159C	YLR288C	GO:0005554	GO:0003677	GO:0005554	GO:0003677	GO:0005554	GO:0003677
YMR159C	YOR098C	GO:0005554	GO:0005198	GO:0005554	GO:0005198	GO:0005554	GO:0005198
YMR159C	YDR510W	GO:0005554	GO:0005515	GO:0005554	GO:0005515	GO:0005554	GO:0005515
YMR159C	YOR212W	GO:0005554	GO:0003924	GO:0005554	GO:0016818	GO:0005554	GO:0003924
YMR159C	YML064C	GO:0005554	GO:0005515	GO:0005554	GO:0005515	GO:0005554	GO:0005515
YMR159C	YFL040W	GO:0005554	GO:0005554	GO:0005554	GO:0005554	GO:0005554	GO:0005554
YMR159C	YFL068W	GO:0005554	GO:0005554	GO:0005554	GO:0005554	GO:0005554	GO:0005554
YMR159C	YPL070W	GO:0005554	GO:0005554	GO:0005554	GO:0005554	GO:0005554	GO:0005554
YLR423C	YGL180W	GO:0019209	GO:0004674	GO:0019209	GO:0004674	GO:0019209	GO:0004674
YLR423C	YMR068W	GO:0019209	GO:0005554	GO:0019209	GO:0005554	GO:0019209	GO:0005554
YLR423C	YMR213W	GO:0019209	GO:0008248	GO:0019209	GO:0003729	GO:0019209	GO:0008248
YLR423C	YDR022C	GO:0019209	GO:0005554	GO:0019209	GO:0005554	GO:0019209	GO:0005554
YLR423C	YGR120C	GO:0019209	GO:0005515	GO:0019209	GO:0005515	GO:0019209	GO:0005515
YLR423C	YPR105C	GO:0019209	GO:0005554	GO:0019209	GO:0005554	GO:0019209	GO:0005554
YLR423C	YMR025W	GO:0019209	GO:0005554	GO:0019209	GO:0005554	GO:0019209	GO:0005554
YLR423C	YKR083C	GO:0019209	GO:0005200	GO:0019209	GO:0005200	GO:0019209	GO:0005200
YLR423C	YGR113W	GO:0019209	GO:0005200	GO:0019209	GO:0005200	GO:0019209	GO:0005200
YLR423C	YDR052C	GO:0019209	GO:0004674	GO:0019209	GO:0004674	GO:0019209	GO:0004674
YLR423C	YKL002W	GO:0019209	GO:0005515	GO:0019209	GO:0005515	GO:0019209	GO:0005515
YLR423C	YHR043C	GO:0019209	GO:0003850	GO:0019209	GO:0042578	GO:0019209	GO:0016791
YLR423C	YNL230C	GO:0019209	GO:0003711	GO:0019209	GO:0003711	GO:0019209	GO:0003711
YLR423C	YBR102C	GO:0019209	GO:0005554	GO:0019209	GO:0005554	GO:0019209	GO:0005554
YLR423C	YLR291C	GO:0019209	GO:0003743	GO:0019209	GO:0003743	GO:0019209	GO:0003743
YLR423C	YGL237C	GO:0019209	GO:0016563	GO:0019209	GO:0016563	GO:0019209	GO:0016563
YLR423C	YMR032W	GO:0019209	GO:0008092	GO:0019209	GO:0008092	GO:0019209	GO:0008092
YLR423C	YER092W	GO:0019209	GO:0005554	GO:0019209	GO:0005554	GO:0019209	GO:0005554
YLR423C	YHR197W	GO:0019209	GO:0005554	GO:0019209	GO:0005554	GO:0019209	GO:0005554
YLR423C	YNL182C	GO:0019209	GO:0005554	GO:0019209	GO:0005554	GO:0019209	GO:0005554
YLR423C	YDR148C	GO:0019209	GO:0005554	GO:0019209	GO:0005554	GO:0019209	GO:0005554
YLR423C	YER127W	GO:0019209	GO:0003723	GO:0019209	GO:0003723	GO:0019209	GO:0003723
YLR423C	YIR017C	GO:0019209	GO:0003677	GO:0019209	GO:0003677	GO:0019209	GO:0003677
YLR423C	YOR232W	GO:0019209	GO:0003754	GO:0019209	GO:0003754	GO:0019209	GO:0003754
YLR423C	YHL004W	GO:0019209	GO:0000049	GO:0019209	GO:0000049	GO:0019209	GO:0000049
YLR423C	YHR023W	GO:0019209	GO:0000146	GO:0019209	GO:0000146	GO:0019209	GO:0000146
YLR423C	YDR176W	GO:0019209	GO:0003712	GO:0019209	GO:0003712	GO:0019209	GO:0003712
YLR423C	YPL174C	GO:0019209	GO:0005515	GO:0019209	GO:0005515	GO:0019209	GO:0005515
YLR423C	YNL078W	GO:0019209	GO:0005554	GO:0019209	GO:0005554	GO:0019209	GO:0005554
YLR423C	YDR383C	GO:0019209	GO:0005554	GO:0019209	GO:0005554	GO:0019209	GO:0005554
YLR423C	YJL041W	GO:0019209	GO:0005198	GO:0019209	GO:0005198	GO:0019209	GO:0005198
YLR423C	YGR119C	GO:0019209	GO:0005198	GO:0019209	GO:0005198	GO:0019209	GO:0005198
YLR423C	YJL061W	GO:0019209	GO:0005198	GO:0019209	GO:0005198	GO:0019209	GO:0005198
YLR423C	YDR228C	GO:0019209	GO:0030364	GO:0019209	GO:0003729	GO:0019209	GO:0030363
YLR423C	YOR158W	GO:0019209	GO:0003735	GO:0019209	GO:0003735	GO:0019209	GO:0003735
YLR423C	YJL117W	GO:0019209	GO:0005554	GO:0019209	GO:0005554	GO:0019209	GO:0005554
YLR423C	YPR179C	GO:0019209	GO:0004407	GO:0019209	GO:0016811	GO:0019209	GO:0019213
YLR423C	YDR473C	GO:0019209	GO:0008248	GO:0019209	GO:0003729	GO:0019209	GO:0008248
YLR423C	YAL032C	GO:0019209	GO:0016563	GO:0019209	GO:0016563	GO:0019209	GO:0016563
YLR423C	YPR165W	GO:0019209	GO:0004871	GO:0019209	GO:0004871	GO:0019209	GO:0004871
YLR423C	YNL090W	GO:0019209	GO:0004871	GO:0019209	GO:0004871	GO:0019209	GO:0004871
YLR423C	YJL036W	GO:0019209	GO:0008289	GO:0019209	GO:0008289	GO:0019209	GO:0008289
YLR423C	YGL127C	GO:0019209	GO:0005554	GO:0019209	GO:0005554	GO:0019209	GO:0005554
YLR423C	YPL124W	GO:0019209	GO:0005200	GO:0019209	GO:0005200	GO:0019209	GO:0005200
YLR423C	YKR037C	GO:0019209	GO:0005200	GO:0019209	GO:0005200	GO:0019209	GO:0005200
YLR423C	YMR017W	GO:0019209	GO:0005486	GO:0019209	GO:0005486	GO:0019209	GO:0005486
YLR423C	YBL106C	GO:0019209	GO:0005554	GO:0019209	GO:0005554	GO:0019209	GO:0005554
YLR423C	YCL032W	GO:0019209	GO:0019887	GO:0019209	GO:0019887	GO:0019209	GO:0019887
YLR423C	YML064C	GO:0019209	GO:0005515	GO:0019209	GO:0005515	GO:0019209	GO:0005515
YLR423C	YDR311W	GO:0019209	GO:0016251	GO:0019209	GO:0016251	GO:0019209	GO:0016251
YLR423C	YGL212W	GO:0019209	GO:0005485	GO:0019209	GO:0005485	GO:0019209	GO:0005485
YLR423C	YML041C	GO:0019209	GO:0005554	GO:0019209	GO:0005554	GO:0019209	GO:0005554
YLR423C	YDR259C	GO:0019209	GO:0003702	GO:0019209	GO:0003702	GO:0019209	GO:0003702
YLR423C	YBR270C	GO:0019209	GO:0005554	GO:0019209	GO:0005554	GO:0019209	GO:0005554
YLR423C	YCL063W	GO:0019209	GO:0004872	GO:0019209	GO:0004872	GO:0019209	GO:0004872
YLR423C	YCR082W	GO:0019209	GO:0005554	GO:0019209	GO:0005554	GO:0019209	GO:0005554
YLR423C	YDR357C	GO:0019209	GO:0005554	GO:0019209	GO:0005554	GO:0019209	GO:0005554
YLR423C	YFR008W	GO:0019209	GO:0005554	GO:0019209	GO:0005554	GO:0019209	GO:0005554
YLR423C	YJR024C	GO:0019209	GO:0005554	GO:0019209	GO:0005554	GO:0019209	GO:0005554
YLR423C	YKL050C	GO:0019209	GO:0005554	GO:0019209	GO:0005554	GO:0019209	GO:0005554
YLR423C	YLL049W	GO:0019209	GO:0005554	GO:0019209	GO:0005554	GO:0019209	GO:0005554
YLR423C	YLR108C	GO:0019209	GO:0005554	GO:0019209	GO:0005554	GO:0019209	GO:0005554
YLR423C	YMR124W	GO:0019209	GO:0005554	GO:0019209	GO:0005554	GO:0019209	GO:0005554
YLR423C	YMR204C	GO:0019209	GO:0005554	GO:0019209	GO:0005554	GO:0019209	GO:0005554
YLR423C	YOR164C	GO:0019209	GO:0005554	GO:0019209	GO:0005554	GO:0019209	GO:0005554
YLR423C	YPL077C	GO:0019209	GO:0005554	GO:0019209	GO:0005554	GO:0019209	GO:0005554
YLR423C	YPL159C	GO:0019209	GO:0005554	GO:0019209	GO:0005554	GO:0019209	GO:0005554
YNL242W	YFR021W	GO:0005554	GO:0035091	GO:0005554	GO:0035091	GO:0005554	GO:0035091
YNL242W	YJR022W	GO:0005554	GO:0008248	GO:0005554	GO:0003729	GO:0005554	GO:0008248
YPL149W	YAL012W	GO:0005554	GO:0004123	GO:0005554	GO:0004123	GO:0005554	GO:0004123
YPL149W	YJL167W	GO:0005554	GO:0004337	GO:0005554	GO:0004659	GO:0005554	GO:0004337
YPL149W	YMR058W	GO:0005554	GO:0004322	GO:0005554	GO:0016724	GO:0005554	GO:0004322
YHR171W	YKL134C	GO:0008640	GO:0008237	GO:0008640	GO:0008237	GO:0008640	GO:0008237
YHR171W	YNR007C	GO:0008640	GO:0005554	GO:0008640	GO:0005554	GO:0008640	GO:0005554
YHR171W	YBL078C	GO:0008640	GO:0008017	GO:0008640	GO:0015631	GO:0008640	GO:0008017
YHR171W	YNL255C	GO:0008640	GO:0003700	GO:0008640	GO:0003700	GO:0008640	GO:0003700
YHR171W	YOR191W	GO:0008640	GO:0008094	GO:0008640	GO:0016818	GO:0008640	GO:0016887
YHR171W	YMR183C	GO:0008640	GO:0005486	GO:0008640	GO:0005486	GO:0008640	GO:0005486
YHR171W	YNL212W	GO:0008640	GO:0005554	GO:0008640	GO:0005554	GO:0008640	GO:0005554
YDL149W	YPR041W	GO:0005554	GO:0003743	GO:0005554	GO:0003743	GO:0005554	GO:0003743
YDL149W	YLR065C	GO:0005554	GO:0005554	GO:0005554	GO:0005554	GO:0005554	GO:0005554
YJR005W	YBL037W	GO:0005554	GO:0005554	GO:0005554	GO:0005554	GO:0005554	GO:0005554
YJR005W	YOL062C	GO:0005554	GO:0005554	GO:0005554	GO:0005554	GO:0005554	GO:0005554
YJR005W	YJR058C	GO:0005554	GO:0005554	GO:0005554	GO:0005554	GO:0005554	GO:0005554
YJR005W	YPL248C	GO:0005554	GO:0016563	GO:0005554	GO:0016563	GO:0005554	GO:0016563
YJR005W	YLR116W	GO:0005554	GO:0003723	GO:0005554	GO:0003723	GO:0005554	GO:0003723
YJR005W	YLR014C	GO:0005554	GO:0003700	GO:0005554	GO:0003700	GO:0005554	GO:0003700
YJR005W	YDR351W	GO:0005554	GO:0005554	GO:0005554	GO:0005554	GO:0005554	GO:0005554
YKL135C	YPR029C	GO:0030276	GO:0030276	GO:0030276	GO:0030276	GO:0030276	GO:0030276
YKL135C	YPL259C	GO:0030276	GO:0030276	GO:0030276	GO:0030276	GO:0030276	GO:0030276
YKL135C	YHL019C	GO:0030276	GO:0030276	GO:0030276	GO:0030276	GO:0030276	GO:0030276
YKL135C	YLR170C	GO:0030276	GO:0030276	GO:0030276	GO:0030276	GO:0030276	GO:0030276
YKL135C	YGL206C	GO:0030276	GO:0005198	GO:0030276	GO:0005198	GO:0030276	GO:0005198
YKL135C	YHR068W	GO:0030276	GO:0016765	GO:0030276	GO:0016765	GO:0030276	GO:0016765
YKL135C	YOL108C	GO:0030276	GO:0003704	GO:0030276	GO:0003704	GO:0030276	GO:0003704
YKL135C	YBR084W	GO:0030276	GO:0004488	GO:0030276	GO:0016646	GO:0030276	GO:0004486
YKL135C	YMR308C	GO:0030276	GO:0008320	GO:0030276	GO:0008320	GO:0030276	GO:0008320
YKL135C	YPR010C	GO:0030276	GO:0003899	GO:0030276	GO:0016779	GO:0030276	GO:0003899
YKL135C	YBL025W	GO:0030276	GO:0003701	GO:0030276	GO:0003701	GO:0030276	GO:0003701
YKL135C	YNL189W	GO:0030276	GO:0008320	GO:0030276	GO:0008320	GO:0030276	GO:0008320
YBL037W	YOL062C	GO:0005554	GO:0005554	GO:0005554	GO:0005554	GO:0005554	GO:0005554
YBL037W	YJR058C	GO:0005554	GO:0005554	GO:0005554	GO:0005554	GO:0005554	GO:0005554
YBL037W	YNL118C	GO:0005554	GO:0008047	GO:0005554	GO:0008047	GO:0005554	GO:0008047
YPR029C	YPL259C	GO:0030276	GO:0030276	GO:0030276	GO:0030276	GO:0030276	GO:0030276
YPR029C	YHL019C	GO:0030276	GO:0030276	GO:0030276	GO:0030276	GO:0030276	GO:0030276
YPR029C	YLR170C	GO:0030276	GO:0030276	GO:0030276	GO:0030276	GO:0030276	GO:0030276
YPR029C	YDL153C	GO:0030276	GO:0030515	GO:0030276	GO:0030515	GO:0030276	GO:0030515
YPR029C	YFR043C	GO:0030276	GO:0005554	GO:0030276	GO:0005554	GO:0030276	GO:0005554
YPL195W	YGR261C	GO:0005554	GO:0005554	GO:0005554	GO:0005554	GO:0005554	GO:0005554
YPL195W	YBR288C	GO:0005554	GO:0005554	GO:0005554	GO:0005554	GO:0005554	GO:0005554
YPL195W	YJL024C	GO:0005554	GO:0005554	GO:0005554	GO:0005554	GO:0005554	GO:0005554
YPL195W	YGL019W	GO:0005554	GO:0004682	GO:0005554	GO:0004674	GO:0005554	GO:0004680
YPL195W	YOR106W	GO:0005554	GO:0005486	GO:0005554	GO:0005486	GO:0005554	GO:0005486
YPL195W	YDR080W	GO:0005554	GO:0017112	GO:0005554	GO:0005085	GO:0005554	GO:0017112
YGR261C	YBR288C	GO:0005554	GO:0005554	GO:0005554	GO:0005554	GO:0005554	GO:0005554
YGR261C	YPL115C	GO:0005554	GO:0005100	GO:0005554	GO:0005100	GO:0005554	GO:0005100
YGR261C	YHR174W	GO:0005554	GO:0004634	GO:0005554	GO:0016836	GO:0005554	GO:0004634
YGR261C	YOR106W	GO:0005554	GO:0005486	GO:0005554	GO:0005486	GO:0005554	GO:0005486
YPL259C	YLR170C	GO:0030276	GO:0030276	GO:0030276	GO:0030276	GO:0030276	GO:0030276
YPL259C	YOL077C	GO:0030276	GO:0042134	GO:0030276	GO:0019843	GO:0030276	GO:0042134
YPL259C	YHR052W	GO:0030276	GO:0030674	GO:0030276	GO:0030674	GO:0030276	GO:0030674
YPL259C	YNL132W	GO:0030276	GO:0005554	GO:0030276	GO:0005554	GO:0030276	GO:0005554
YPL259C	YPR159W	GO:0030276	GO:0015926	GO:0030276	GO:0004553	GO:0030276	GO:0015926
YPL259C	YNL308C	GO:0030276	GO:0005554	GO:0030276	GO:0005554	GO:0030276	GO:0005554
YPL259C	YCL059C	GO:0030276	GO:0005554	GO:0030276	GO:0005554	GO:0030276	GO:0005554
YPL259C	YLR328W	GO:0030276	GO:0000309	GO:0030276	GO:0016779	GO:0030276	GO:0000309
YPL259C	YPL093W	GO:0030276	GO:0003924	GO:0030276	GO:0016818	GO:0030276	GO:0003924
YPL259C	YPL043W	GO:0030276	GO:0003723	GO:0030276	GO:0003723	GO:0030276	GO:0003723
YPL259C	YER165W	GO:0030276	GO:0008143	GO:0030276	GO:0003729	GO:0030276	GO:0008143
YPL259C	YBR221C	GO:0030276	GO:0004739	GO:0030276	GO:0016624	GO:0030276	GO:0004739
YPL259C	YLR196W	GO:0030276	GO:0005554	GO:0030276	GO:0005554	GO:0030276	GO:0005554
YPL259C	YOL010W	GO:0030276	GO:0003963	GO:0030276	GO:0003963	GO:0030276	GO:0003963
YPL259C	YLR329W	GO:0030276	GO:0003677	GO:0030276	GO:0003677	GO:0030276	GO:0003677
YPL259C	YHR027C	GO:0030276	GO:0004175	GO:0030276	GO:0004175	GO:0030276	GO:0004175
YPL259C	YPR016C	GO:0030276	GO:0005554	GO:0030276	GO:0005554	GO:0030276	GO:0005554
YPL259C	YOR187W	GO:0030276	GO:0003746	GO:0030276	GO:0003746	GO:0030276	GO:0003746
YPL259C	YKL010C	GO:0030276	GO:0004842	GO:0030276	GO:0016881	GO:0030276	GO:0004842
YPL259C	YBL104C	GO:0030276	GO:0005554	GO:0030276	GO:0005554	GO:0030276	GO:0005554
YHL019C	YLR170C	GO:0030276	GO:0030276	GO:0030276	GO:0030276	GO:0030276	GO:0030276
YHL019C	YBR019C	GO:0030276	GO:0003978	GO:0030276	GO:0016857	GO:0030276	GO:0003978
YHL019C	YFR045W	GO:0030276	GO:0005215	GO:0030276	GO:0005215	GO:0030276	GO:0005215
YBR288C	YJL024C	GO:0005554	GO:0005554	GO:0005554	GO:0005554	GO:0005554	GO:0005554
YBR288C	YPL016W	GO:0005554	GO:0016251	GO:0005554	GO:0016251	GO:0005554	GO:0016251
YBR288C	YBR014C	GO:0005554	GO:0005554	GO:0005554	GO:0005554	GO:0005554	GO:0005554
YOL062C	YJR058C	GO:0005554	GO:0005554	GO:0005554	GO:0005554	GO:0005554	GO:0005554
YOL062C	YFL045C	GO:0005554	GO:0004615	GO:0005554	GO:0016868	GO:0005554	GO:0004615
YOL062C	YFR049W	GO:0005554	GO:0003735	GO:0005554	GO:0003735	GO:0005554	GO:0003735
YKL114C	YOR264W	GO:0003906	GO:0005554	GO:0003906	GO:0005554	GO:0003906	GO:0005554
YBL019W	YEL009C	GO:0008311	GO:0003677	GO:0004518	GO:0003677	GO:0004536	GO:0003677
YNL094W	YJL020C	GO:0005554	GO:0017024	GO:0005554	GO:0017022	GO:0005554	GO:0017024
YNL094W	YHR114W	GO:0005554	GO:0005554	GO:0005554	GO:0005554	GO:0005554	GO:0005554
YNL094W	YLL050C	GO:0005554	GO:0005515	GO:0005554	GO:0005515	GO:0005554	GO:0005515
YNL094W	YDR155C	GO:0005554	GO:0003755	GO:0005554	GO:0003755	GO:0005554	GO:0003755
YNL094W	YLR429W	GO:0005554	GO:0030674	GO:0005554	GO:0030674	GO:0005554	GO:0030674
YNL094W	YJR082C	GO:0005554	GO:0005554	GO:0005554	GO:0005554	GO:0005554	GO:0005554
YNL094W	YGR196C	GO:0005554	GO:0005554	GO:0005554	GO:0005554	GO:0005554	GO:0005554
YNL094W	YBR133C	GO:0005554	GO:0016274	GO:0005554	GO:0008168	GO:0005554	GO:0008170
YNL094W	YGR136W	GO:0005554	GO:0005554	GO:0005554	GO:0005554	GO:0005554	GO:0005554
YNL094W	YKL085W	GO:0005554	GO:0030060	GO:0005554	GO:0016615	GO:0005554	GO:0030060
YNL094W	YDR162C	GO:0005554	GO:0005554	GO:0005554	GO:0005554	GO:0005554	GO:0005554
YNL094W	YHR179W	GO:0005554	GO:0003959	GO:0005554	GO:0003959	GO:0005554	GO:0003959
YNL094W	YMR105C	GO:0005554	GO:0004614	GO:0005554	GO:0016868	GO:0005554	GO:0004614
YNL094W	YPR154W	GO:0005554	GO:0005554	GO:0005554	GO:0005554	GO:0005554	GO:0005554
YNL094W	YDR235W	GO:0005554	GO:0003723	GO:0005554	GO:0003723	GO:0005554	GO:0003723
YNL094W	YOR368W	GO:0005554	GO:0004527	GO:0005554	GO:0004518	GO:0005554	GO:0004527
YNL094W	YCR009C	GO:0005554	GO:0008092	GO:0005554	GO:0008092	GO:0005554	GO:0008092
YNL094W	YDR388W	GO:0005554	GO:0008092	GO:0005554	GO:0008092	GO:0005554	GO:0008092
YNL094W	YBL007C	GO:0005554	GO:0008092	GO:0005554	GO:0008092	GO:0005554	GO:0008092
YNL094W	YNL243W	GO:0005554	GO:0030674	GO:0005554	GO:0030674	GO:0005554	GO:0030674
YNL094W	YBL106C	GO:0005554	GO:0005554	GO:0005554	GO:0005554	GO:0005554	GO:0005554
YNL094W	YNL025C	GO:0005554	GO:0016251	GO:0005554	GO:0016251	GO:0005554	GO:0016251
YNL094W	YJL187C	GO:0005554	GO:0004672	GO:0005554	GO:0004672	GO:0005554	GO:0004672
YNL094W	YAL049C	GO:0005554	GO:0005554	GO:0005554	GO:0005554	GO:0005554	GO:0005554
YNL094W	YFR024C	GO:0005554	GO:0005554	GO:0005554	GO:0005554	GO:0005554	GO:0005554
YNL094W	YPL004C	GO:0005554	GO:0004860	GO:0005554	GO:0004860	GO:0005554	GO:0004860
YNL094W	YHR016C	GO:0005554	GO:0005554	GO:0005554	GO:0005554	GO:0005554	GO:0005554
YIL040W	YER149C	GO:0005554	GO:0005519	GO:0005554	GO:0005519	GO:0005554	GO:0005519
YIL040W	YLL024C	GO:0005554	GO:0003773	GO:0005554	GO:0003773	GO:0005554	GO:0003773
YJL075C	YDL100C	CHECKX	GO:0016887	CHECKX	GO:0016818	CHECKX	GO:0016887
YJR058C	YJR091C	GO:0005554	GO:0003729	GO:0005554	GO:0003729	GO:0005554	GO:0003729
YML022W	YDR441C	GO:0003999	GO:0003999	GO:0016763	GO:0016763	GO:0003999	GO:0003999
YML022W	YER022W	GO:0003999	GO:0016455	GO:0016763	GO:0016455	GO:0003999	GO:0016455
YML022W	YLR447C	GO:0003999	GO:0046961	GO:0016763	GO:0016820	GO:0003999	GO:0042626
YML022W	YMR106C	GO:0003999	GO:0003684	GO:0016763	GO:0003684	GO:0003999	GO:0003684
YDR441C	YDR084C	GO:0003999	GO:0005554	GO:0016763	GO:0005554	GO:0003999	GO:0005554
YBR043C	YJL155C	GO:0005554	GO:0004331	GO:0005554	GO:0042578	GO:0005554	GO:0016791
YBR043C	YGR074W	GO:0005554	GO:0008248	GO:0005554	GO:0003729	GO:0005554	GO:0008248
YLL052C	YMR094W	GO:0015250	GO:0008301	GO:0015250	GO:0008301	GO:0015250	GO:0008301
YBR149W	YBR055C	GO:0045290	GO:0008248	GO:0016616	GO:0003729	GO:0045290	GO:0008248
YBR149W	YNL128W	GO:0045290	GO:0004437	GO:0016616	GO:0042578	GO:0045290	GO:0016791
YBR149W	YDL211C	GO:0045290	GO:0005554	GO:0016616	GO:0005554	GO:0045290	GO:0005554
YGL105W	YCR002C	GO:0000049	GO:0005200	GO:0000049	GO:0005200	GO:0000049	GO:0005200
YGL105W	YBR017C	GO:0000049	GO:0008139	GO:0000049	GO:0008139	GO:0000049	GO:0008139
YGL105W	YKL205W	GO:0000049	GO:0008536	GO:0000049	GO:0008536	GO:0000049	GO:0008536
YGL105W	YGR264C	GO:0000049	GO:0004825	GO:0000049	GO:0016876	GO:0000049	GO:0004812
YGL105W	YML095C	GO:0000049	GO:0000014	GO:0000049	GO:0004518	GO:0000049	GO:0004536
YGL105W	YMR059W	GO:0000049	GO:0000213	GO:0000049	GO:0004518	GO:0000049	GO:0004519
YGL105W	YGL245W	GO:0000049	GO:0004818	GO:0000049	GO:0016876	GO:0000049	GO:0004812
YIL062C	YLR370C	GO:0005198	GO:0005200	GO:0005198	GO:0005200	GO:0005198	GO:0005200
YIL062C	YKL013C	GO:0005198	GO:0005198	GO:0005198	GO:0005198	GO:0005198	GO:0005198
YIL062C	YNR035C	GO:0005198	GO:0005198	GO:0005198	GO:0005198	GO:0005198	GO:0005198
YIL062C	YBR234C	GO:0005198	GO:0005200	GO:0005198	GO:0005200	GO:0005198	GO:0005200
YIL062C	YDL029W	GO:0005198	GO:0005200	GO:0005198	GO:0005200	GO:0005198	GO:0005200
YIL062C	YJR065C	GO:0005198	GO:0005200	GO:0005198	GO:0005200	GO:0005198	GO:0005200
YLR370C	YKL013C	GO:0005200	GO:0005198	GO:0005200	GO:0005198	GO:0005200	GO:0005198
YLR370C	YNR035C	GO:0005200	GO:0005198	GO:0005200	GO:0005198	GO:0005200	GO:0005198
YLR370C	YBR234C	GO:0005200	GO:0005200	GO:0005200	GO:0005200	GO:0005200	GO:0005200
YLR370C	YDL029W	GO:0005200	GO:0005200	GO:0005200	GO:0005200	GO:0005200	GO:0005200
YLR370C	YJR065C	GO:0005200	GO:0005200	GO:0005200	GO:0005200	GO:0005200	GO:0005200
YLR370C	YJR091C	GO:0005200	GO:0003729	GO:0005200	GO:0003729	GO:0005200	GO:0003729
YLR370C	YGR240C	GO:0005200	GO:0003872	GO:0005200	GO:0008443	GO:0005200	GO:0003872
YLR370C	YOR361C	GO:0005200	GO:0003743	GO:0005200	GO:0003743	GO:0005200	GO:0003743
YKL013C	YNR035C	GO:0005198	GO:0005198	GO:0005198	GO:0005198	GO:0005198	GO:0005198
YKL013C	YBR234C	GO:0005198	GO:0005200	GO:0005198	GO:0005200	GO:0005198	GO:0005200
YKL013C	YDL029W	GO:0005198	GO:0005200	GO:0005198	GO:0005200	GO:0005198	GO:0005200
YKL013C	YJR065C	GO:0005198	GO:0005200	GO:0005198	GO:0005200	GO:0005198	GO:0005200
YKL013C	YKL129C	GO:0005198	GO:0000146	GO:0005198	GO:0000146	GO:0005198	GO:0000146
YKL013C	YMR109W	GO:0005198	GO:0000146	GO:0005198	GO:0000146	GO:0005198	GO:0000146
YKL013C	YDR063W	GO:0005198	GO:0005554	GO:0005198	GO:0005554	GO:0005198	GO:0005554
YNR035C	YBR234C	GO:0005198	GO:0005200	GO:0005198	GO:0005200	GO:0005198	GO:0005200
YNR035C	YDL029W	GO:0005198	GO:0005200	GO:0005198	GO:0005200	GO:0005198	GO:0005200
YNR035C	YJR065C	GO:0005198	GO:0005200	GO:0005198	GO:0005200	GO:0005198	GO:0005200
YNR035C	YHR114W	GO:0005198	GO:0005554	GO:0005198	GO:0005554	GO:0005198	GO:0005554
YNR035C	YBR109C	GO:0005198	GO:0005509	GO:0005198	GO:0005509	GO:0005198	GO:0005509
YNR035C	YLR429W	GO:0005198	GO:0030674	GO:0005198	GO:0030674	GO:0005198	GO:0030674
YNR035C	YDL225W	GO:0005198	GO:0005200	GO:0005198	GO:0005200	GO:0005198	GO:0005200
YNR035C	YGL208W	GO:0005198	GO:0004679	GO:0005198	GO:0004674	GO:0005198	GO:0004679
YBR234C	YDL029W	GO:0005200	GO:0005200	GO:0005200	GO:0005200	GO:0005200	GO:0005200
YBR234C	YJR065C	GO:0005200	GO:0005200	GO:0005200	GO:0005200	GO:0005200	GO:0005200
YBR234C	YKL129C	GO:0005200	GO:0000146	GO:0005200	GO:0000146	GO:0005200	GO:0000146
YBR234C	YMR109W	GO:0005200	GO:0000146	GO:0005200	GO:0000146	GO:0005200	GO:0000146
YBR234C	YMR309C	GO:0005200	GO:0003743	GO:0005200	GO:0003743	GO:0005200	GO:0003743
YBR234C	YPL043W	GO:0005200	GO:0003723	GO:0005200	GO:0003723	GO:0005200	GO:0003723
YBR234C	YML069W	GO:0005200	GO:0003682	GO:0005200	GO:0003682	GO:0005200	GO:0003682
YBR234C	YLR453C	GO:0005200	GO:0042162	GO:0005200	GO:0042162	GO:0005200	GO:0042162
YBR234C	YER022W	GO:0005200	GO:0016455	GO:0005200	GO:0016455	GO:0005200	GO:0016455
YBR234C	YHR064C	GO:0005200	GO:0003754	GO:0005200	GO:0003754	GO:0005200	GO:0003754
YBR234C	YLR241W	GO:0005200	GO:0005554	GO:0005200	GO:0005554	GO:0005200	GO:0005554
YBR234C	YNL040W	GO:0005200	GO:0005554	GO:0005200	GO:0005554	GO:0005200	GO:0005554
YHR013C	YMR116C	GO:0004596	GO:0005554	GO:0016747	GO:0005554	GO:0008415	GO:0005554
YHR013C	YGR254W	GO:0004596	GO:0004634	GO:0016747	GO:0016836	GO:0008415	GO:0004634
YHR013C	YBR084W	GO:0004596	GO:0004488	GO:0016747	GO:0016646	GO:0008415	GO:0004486
YHR013C	YHR023W	GO:0004596	GO:0000146	GO:0016747	GO:0000146	GO:0008415	GO:0000146
YHR013C	YDL040C	GO:0004596	GO:0004596	GO:0016747	GO:0016747	GO:0008415	GO:0008415
YHR013C	YGR090W	GO:0004596	GO:0030515	GO:0016747	GO:0030515	GO:0008415	GO:0030515
YCR048W	YCL026C-A	GO:0004772	GO:0005554	GO:0016747	GO:0005554	GO:0008415	GO:0005554
YCR048W	YLR427W	GO:0004772	GO:0003905	GO:0016747	GO:0016799	GO:0008415	GO:0019104
YNR019W	YOR381W	GO:0004772	GO:0000293	GO:0016747	GO:0016723	GO:0008415	GO:0000293
YNR019W	YDL006W	GO:0004772	GO:0015071	GO:0016747	GO:0042578	GO:0008415	GO:0016791
YDL192W	YDL137W	GO:0003924	GO:0003924	GO:0016818	GO:0016818	GO:0003924	GO:0003924
YDL192W	YIL004C	GO:0003924	GO:0005485	GO:0016818	GO:0005485	GO:0003924	GO:0005485
YDL192W	YPR176C	GO:0003924	GO:0004663	GO:0016818	GO:0004659	GO:0003924	GO:0008318
YDL192W	YLR078C	GO:0003924	GO:0005485	GO:0016818	GO:0005485	GO:0003924	GO:0005485
YDL192W	YKL011C	GO:0003924	GO:0004520	GO:0016818	GO:0004518	GO:0003924	GO:0004536
YDL192W	YMR094W	GO:0003924	GO:0008301	GO:0016818	GO:0008301	GO:0003924	GO:0008301
YDL192W	YAL026C	GO:0003924	GO:0016887	GO:0016818	GO:0016818	GO:0003924	GO:0016887
YDL192W	YHR188C	GO:0003924	GO:0003923	GO:0016818	GO:0003923	GO:0003924	GO:0003923
YDL192W	YPR110C	GO:0003924	GO:0003899	GO:0016818	GO:0016779	GO:0003924	GO:0003899
YDL192W	YNL287W	GO:0003924	GO:0005554	GO:0016818	GO:0005554	GO:0003924	GO:0005554
YDL192W	YLR268W	GO:0003924	GO:0005485	GO:0016818	GO:0005485	GO:0003924	GO:0005485
YDL192W	YMR059W	GO:0003924	GO:0000213	GO:0016818	GO:0004518	GO:0003924	GO:0004519
YDL192W	YDR477W	GO:0003924	GO:0004679	GO:0016818	GO:0004674	GO:0003924	GO:0004679
YDL192W	YGR130C	GO:0003924	GO:0005554	GO:0016818	GO:0005554	GO:0003924	GO:0005554
YDL137W	YHR188C	GO:0003924	GO:0003923	GO:0016818	GO:0003923	GO:0003924	GO:0003923
YDL137W	YPR110C	GO:0003924	GO:0003899	GO:0016818	GO:0016779	GO:0003924	GO:0003899
YDL137W	YDR007W	GO:0003924	GO:0004640	GO:0016818	GO:0016861	GO:0003924	GO:0004640
YDL137W	YGR052W	GO:0003924	GO:0016301	GO:0016818	GO:0016301	GO:0003924	GO:0016301
YOL058W	YBR160W	GO:0004055	GO:0004693	GO:0004055	GO:0004674	GO:0004055	GO:0004693
YOL058W	YDR388W	GO:0004055	GO:0008092	GO:0004055	GO:0008092	GO:0004055	GO:0008092
YOL058W	YNL189W	GO:0004055	GO:0008320	GO:0004055	GO:0008320	GO:0004055	GO:0008320
YJL071W	YER069W	GO:0004042	GO:0003991	GO:0016747	GO:0003991	GO:0008415	GO:0003991
YJL071W	YBR130C	GO:0004042	GO:0003729	GO:0016747	GO:0003729	GO:0008415	GO:0003729
YHR018C	YGL137W	GO:0004056	GO:0005554	GO:0016842	GO:0005554	GO:0004056	GO:0005554
YHR018C	YNL189W	GO:0004056	GO:0008320	GO:0016842	GO:0008320	GO:0004056	GO:0008320
YHR018C	YNL244C	GO:0004056	GO:0003743	GO:0016842	GO:0003743	GO:0004056	GO:0003743
YER069W	YLR214W	GO:0003991	GO:0000293	GO:0003991	GO:0016723	GO:0003991	GO:0000293
YOL140W	YJR022W	GO:0003992	GO:0008248	GO:0008483	GO:0003729	GO:0003992	GO:0008248
YMR042W	YML099C	GO:0003704	GO:0003712	GO:0003704	GO:0003712	GO:0003704	GO:0003712
YMR042W	YDR173C	GO:0003704	GO:0004428	GO:0003704	GO:0004428	GO:0003704	GO:0004428
YMR042W	YMR043W	GO:0003704	GO:0003702	GO:0003704	GO:0003702	GO:0003704	GO:0003702
YMR042W	YER022W	GO:0003704	GO:0016455	GO:0003704	GO:0016455	GO:0003704	GO:0016455
YMR042W	YDR207C	GO:0003704	GO:0030528	GO:0003704	GO:0030528	GO:0003704	GO:0030528
YML099C	YNL118C	GO:0003712	GO:0008047	GO:0003712	GO:0008047	GO:0003712	GO:0008047
YML099C	YCL040W	GO:0003712	GO:0004340	GO:0003712	GO:0004340	GO:0003712	GO:0004340
YML099C	YGR040W	GO:0003712	GO:0004707	GO:0003712	GO:0004674	GO:0003712	GO:0004702
YML099C	YMR043W	GO:0003712	GO:0003702	GO:0003712	GO:0003702	GO:0003712	GO:0003702
YML099C	YKL145W	GO:0003712	GO:0004175	GO:0003712	GO:0004175	GO:0003712	GO:0004175
YML099C	YDR207C	GO:0003712	GO:0030528	GO:0003712	GO:0030528	GO:0003712	GO:0030528
YML099C	YML014W	GO:0003712	GO:0008175	GO:0003712	GO:0008168	GO:0003712	GO:0008173
YDR173C	YDL017W	GO:0004428	GO:0004674	GO:0004428	GO:0004674	GO:0004428	GO:0004674
YDR173C	YMR043W	GO:0004428	GO:0003702	GO:0004428	GO:0003702	GO:0004428	GO:0003702
YDR376W	YCR093W	GO:0015039	GO:0000175	GO:0016731	GO:0004518	GO:0008937	GO:0004527
YDR376W	YIR024C	GO:0015039	GO:0005554	GO:0016731	GO:0005554	GO:0008937	GO:0005554
YNL020C	YGR241C	GO:0004674	GO:0030276	GO:0004674	GO:0030276	GO:0004674	GO:0030276
YNL020C	YDR259C	GO:0004674	GO:0003702	GO:0004674	GO:0003702	GO:0004674	GO:0003702
YPL051W	YER044C	GO:0003924	GO:0005554	GO:0016818	GO:0005554	GO:0003924	GO:0005554
YPL051W	YGR160W	GO:0003924	CHECKX	GO:0016818	CHECKX	GO:0003924	CHECKX
YPL051W	YGL183C	GO:0003924	GO:0005554	GO:0016818	GO:0005554	GO:0003924	GO:0005554
YPL051W	YKR030W	GO:0003924	GO:0005554	GO:0016818	GO:0005554	GO:0003924	GO:0005554
YPL051W	YPR086W	GO:0003924	GO:0016251	GO:0016818	GO:0016251	GO:0003924	GO:0016251
YPL051W	YGR242W	GO:0003924	CHECKX	GO:0016818	CHECKX	GO:0003924	CHECKX
YPL051W	YKL206C	GO:0003924	GO:0005554	GO:0016818	GO:0005554	GO:0003924	GO:0005554
YDR127W	YJL008C	GO:0003855	GO:0003754	GO:0016836	GO:0003754	GO:0003855	GO:0003754
YDR127W	YAL007C	GO:0003855	GO:0005554	GO:0016836	GO:0005554	GO:0003855	GO:0005554
YDR127W	YKL104C	GO:0003855	GO:0004360	GO:0016836	GO:0008483	GO:0003855	GO:0004360
YDR127W	YMR186W	GO:0003855	GO:0003773	GO:0016836	GO:0003773	GO:0003855	GO:0003773
YDR127W	YOR136W	GO:0003855	GO:0004449	GO:0016836	GO:0016616	GO:0003855	GO:0004448
YDR127W	YHR082C	GO:0003855	GO:0004674	GO:0016836	GO:0004674	GO:0003855	GO:0004674
YDR127W	YFR024C-A	GO:0003855	GO:0005554	GO:0016836	GO:0005554	GO:0003855	GO:0005554
YDR127W	YJR022W	GO:0003855	GO:0008248	GO:0016836	GO:0003729	GO:0003855	GO:0008248
YDR127W	YGR240C	GO:0003855	GO:0003872	GO:0016836	GO:0008443	GO:0003855	GO:0003872
YDR127W	YER095W	GO:0003855	GO:0000150	GO:0016836	GO:0000150	GO:0003855	GO:0000150
YDR127W	YJL173C	GO:0003855	GO:0003677	GO:0016836	GO:0003677	GO:0003855	GO:0003677
YDR127W	YDR427W	GO:0003855	GO:0005198	GO:0016836	GO:0005198	GO:0003855	GO:0005198
YDR127W	YGL048C	GO:0003855	GO:0004175	GO:0016836	GO:0004175	GO:0003855	GO:0004175
YDR127W	YPL235W	GO:0003855	GO:0016887	GO:0016836	GO:0016818	GO:0003855	GO:0016887
YDR127W	YDR260C	GO:0003855	GO:0005554	GO:0016836	GO:0005554	GO:0003855	GO:0005554
YDR127W	YGR234W	GO:0003855	GO:0005554	GO:0016836	GO:0005554	GO:0003855	GO:0005554
YDR127W	YMR106C	GO:0003855	GO:0003684	GO:0016836	GO:0003684	GO:0003855	GO:0003684
YDR380W	YDR038C	GO:0016831	GO:0015662	GO:0016831	GO:0016820	GO:0016831	GO:0042626
YDR380W	YOR382W	GO:0016831	GO:0005554	GO:0016831	GO:0005554	GO:0016831	GO:0005554
YGL148W	YOL107W	GO:0042602	GO:0005554	GO:0016646	GO:0005554	GO:0042602	GO:0005554
YBR249C	YPR110C	GO:0003849	GO:0003899	GO:0003849	GO:0016779	GO:0003849	GO:0003899
YBR249C	YER081W	GO:0003849	GO:0004617	GO:0003849	GO:0016616	GO:0003849	GO:0004617
YBR249C	YEL047C	GO:0003849	GO:0016156	GO:0003849	GO:0016628	GO:0003849	GO:0016156
YBR249C	YOR050C	GO:0003849	CHECKX	GO:0003849	CHECKX	GO:0003849	CHECKX
YBR249C	YPL150W	GO:0003849	GO:0004672	GO:0003849	GO:0004672	GO:0003849	GO:0004672
YGL202W	YGR074W	GO:0008793	GO:0008248	GO:0008483	GO:0003729	GO:0008793	GO:0008248
YDR421W	YDL030W	GO:0003704	GO:0003723	GO:0003704	GO:0003723	GO:0003704	GO:0003723
YHR137W	YBR198C	GO:0008793	GO:0016251	GO:0008483	GO:0016251	GO:0008793	GO:0016251
YHR137W	YDR092W	GO:0008793	GO:0004840	GO:0008483	GO:0004840	GO:0008793	GO:0004840
YHR137W	YMR152W	GO:0008793	GO:0008233	GO:0008483	GO:0008233	GO:0008793	GO:0008233
YHR129C	YMR294W	GO:0005200	GO:0005200	GO:0005200	GO:0005200	GO:0005200	GO:0005200
YHR129C	YJR091C	GO:0005200	GO:0003729	GO:0005200	GO:0003729	GO:0005200	GO:0003729
YHR129C	YPL174C	GO:0005200	GO:0005515	GO:0005200	GO:0005515	GO:0005200	GO:0005515
YHR129C	YOR098C	GO:0005200	GO:0005198	GO:0005200	GO:0005198	GO:0005200	GO:0005198
YHR129C	YER100W	GO:0005200	GO:0004840	GO:0005200	GO:0004840	GO:0005200	GO:0004840
YHR129C	YJR008W	GO:0005200	GO:0005554	GO:0005200	GO:0005554	GO:0005200	GO:0005554
YDR106W	YHR129C	GO:0005554	GO:0005200	GO:0005554	GO:0005200	GO:0005554	GO:0005200
YDR106W	YLR222C	GO:0005554	GO:0030515	GO:0005554	GO:0030515	GO:0005554	GO:0030515
YDL029W	YJR065C	GO:0005200	GO:0005200	GO:0005200	GO:0005200	GO:0005200	GO:0005200
YDL029W	YBR039W	GO:0005200	GO:0046933	GO:0005200	GO:0015077	GO:0005200	GO:0015078
YDL029W	YNL271C	GO:0005200	GO:0005519	GO:0005200	GO:0005519	GO:0005200	GO:0005519
YDL029W	YNL161W	GO:0005200	GO:0004672	GO:0005200	GO:0004672	GO:0005200	GO:0004672
YDL029W	YJR064W	GO:0005200	GO:0003754	GO:0005200	GO:0003754	GO:0005200	GO:0003754
YDL029W	YJL008C	GO:0005200	GO:0003754	GO:0005200	GO:0003754	GO:0005200	GO:0003754
YDL029W	YBR202W	GO:0005200	GO:0003682	GO:0005200	GO:0003682	GO:0005200	GO:0003682
YDL029W	YPR019W	GO:0005200	GO:0003682	GO:0005200	GO:0003682	GO:0005200	GO:0003682
YDL029W	YLR429W	GO:0005200	GO:0030674	GO:0005200	GO:0030674	GO:0005200	GO:0030674
YDL029W	YBR208C	GO:0005200	GO:0004039	GO:0005200	GO:0016811	GO:0005200	GO:0004039
YDL029W	YNL084C	GO:0005200	GO:0030674	GO:0005200	GO:0030674	GO:0005200	GO:0030674
YDL029W	YMR058W	GO:0005200	GO:0004322	GO:0005200	GO:0016724	GO:0005200	GO:0004322
YDL029W	YKL104C	GO:0005200	GO:0004360	GO:0005200	GO:0008483	GO:0005200	GO:0004360
YDL029W	YLR309C	GO:0005200	GO:0005554	GO:0005200	GO:0005554	GO:0005200	GO:0005554
YDL029W	YGL016W	GO:0005200	GO:0008320	GO:0005200	GO:0008320	GO:0005200	GO:0008320
YDL029W	YOR181W	GO:0005200	GO:0008092	GO:0005200	GO:0008092	GO:0005200	GO:0008092
YDL029W	YIL128W	GO:0005200	GO:0003702	GO:0005200	GO:0003702	GO:0005200	GO:0003702
YDL029W	YPL140C	GO:0005200	GO:0004708	GO:0005200	GO:0004712	GO:0005200	GO:0004708
YDL029W	YKL129C	GO:0005200	GO:0000146	GO:0005200	GO:0000146	GO:0005200	GO:0000146
YDL029W	YMR109W	GO:0005200	GO:0000146	GO:0005200	GO:0000146	GO:0005200	GO:0000146
YDL029W	YAL015C	GO:0005200	GO:0008534	GO:0005200	GO:0004518	GO:0005200	GO:0004536
YDL029W	YPR178W	GO:0005200	GO:0008248	GO:0005200	GO:0003729	GO:0005200	GO:0008248
YDL029W	YDR032C	GO:0005200	GO:0005554	GO:0005200	GO:0005554	GO:0005200	GO:0005554
YDL029W	YLL013C	GO:0005200	GO:0003729	GO:0005200	GO:0003729	GO:0005200	GO:0003729
YDL029W	YAR007C	GO:0005200	GO:0003697	GO:0005200	GO:0003697	GO:0005200	GO:0003697
YDL029W	YIL066C	GO:0005200	GO:0004748	GO:0005200	GO:0016728	GO:0005200	GO:0004748
YDL029W	YOR261C	GO:0005200	GO:0005554	GO:0005200	GO:0005554	GO:0005200	GO:0005554
YDL029W	YDR394W	GO:0005200	GO:0004175	GO:0005200	GO:0004175	GO:0005200	GO:0004175
YDL029W	YOR259C	GO:0005200	GO:0004175	GO:0005200	GO:0004175	GO:0005200	GO:0004175
YDL029W	YDR190C	GO:0005200	GO:0016887	GO:0005200	GO:0016818	GO:0005200	GO:0016887
YDL029W	YDR143C	GO:0005200	GO:0005554	GO:0005200	GO:0005554	GO:0005200	GO:0005554
YDL029W	YDL225W	GO:0005200	GO:0005200	GO:0005200	GO:0005200	GO:0005200	GO:0005200
YDL029W	YDL047W	GO:0005200	GO:0004722	GO:0005200	GO:0042578	GO:0005200	GO:0016791
YDL029W	YHR030C	GO:0005200	GO:0004707	GO:0005200	GO:0004674	GO:0005200	GO:0004702
YDL029W	YDR523C	GO:0005200	GO:0004674	GO:0005200	GO:0004674	GO:0005200	GO:0004674
YDL029W	YNL189W	GO:0005200	GO:0008320	GO:0005200	GO:0008320	GO:0005200	GO:0008320
YDL029W	YOR212W	GO:0005200	GO:0003924	GO:0005200	GO:0016818	GO:0005200	GO:0003924
YDL029W	YDR260C	GO:0005200	GO:0005554	GO:0005200	GO:0005554	GO:0005200	GO:0005554
YDL029W	YKL211C	GO:0005200	GO:0004425	GO:0005200	GO:0016831	GO:0005200	GO:0004425
YDL029W	YJR029W	GO:0005200	GO:0005515	GO:0005200	GO:0005515	GO:0005200	GO:0005515
YJR065C	YOR181W	GO:0005200	GO:0008092	GO:0005200	GO:0008092	GO:0005200	GO:0008092
YJR065C	YMR109W	GO:0005200	GO:0000146	GO:0005200	GO:0000146	GO:0005200	GO:0000146
YJR065C	YNR053C	GO:0005200	GO:0003924	GO:0005200	GO:0016818	GO:0005200	GO:0003924
YJR065C	YPR086W	GO:0005200	GO:0016251	GO:0005200	GO:0016251	GO:0005200	GO:0016251
YJL081C	YFL024C	GO:0003682	GO:0004402	GO:0003682	GO:0016747	GO:0003682	GO:0008415
YJL081C	YOR244W	GO:0003682	GO:0004402	GO:0003682	GO:0016747	GO:0003682	GO:0008415
YJL081C	YGL237C	GO:0003682	GO:0016563	GO:0003682	GO:0016563	GO:0003682	GO:0016563
YJL081C	YBR009C	GO:0003682	GO:0003677	GO:0003682	GO:0003677	GO:0003682	GO:0003677
YJL081C	YBR010W	GO:0003682	GO:0003677	GO:0003682	GO:0003677	GO:0003682	GO:0003677
YJL081C	YDR225W	GO:0003682	GO:0003677	GO:0003682	GO:0003677	GO:0003682	GO:0003677
YJL081C	YDR224C	GO:0003682	GO:0003677	GO:0003682	GO:0003677	GO:0003682	GO:0003677
YJL081C	YDL002C	GO:0003682	GO:0005554	GO:0003682	GO:0005554	GO:0003682	GO:0005554
YJL081C	YJL098W	GO:0003682	GO:0004722	GO:0003682	GO:0042578	GO:0003682	GO:0016791
YJL081C	YDR146C	GO:0003682	GO:0016563	GO:0003682	GO:0016563	GO:0003682	GO:0016563
YJL081C	YHR099W	GO:0003682	GO:0004402	GO:0003682	GO:0016747	GO:0003682	GO:0008415
YLR085C	YDL237W	GO:0005554	GO:0005554	GO:0005554	GO:0005554	GO:0005554	GO:0005554
YPR034W	YGR040W	GO:0016251	GO:0004707	GO:0016251	GO:0004674	GO:0016251	GO:0004702
YOR141C	YDL002C	GO:0005554	GO:0005554	GO:0005554	GO:0005554	GO:0005554	GO:0005554
YMR033W	YBR289W	GO:0016251	GO:0016251	GO:0016251	GO:0016251	GO:0016251	GO:0016251
YPR199C	YMR325W	GO:0003702	GO:0005554	GO:0003702	GO:0005554	GO:0003702	GO:0005554
YPR201W	YLR171W	GO:0015105	CHECKX	GO:0015103	CHECKX	GO:0015105	CHECKX
YDL100C	YHR114W	GO:0016887	GO:0005554	GO:0016818	GO:0005554	GO:0016887	GO:0005554
YDL100C	YHR057C	GO:0016887	GO:0003755	GO:0016818	GO:0003755	GO:0016887	GO:0003755
YDL100C	YDR304C	GO:0016887	GO:0003755	GO:0016818	GO:0003755	GO:0016887	GO:0003755
YDL100C	YGR189C	GO:0016887	GO:0005554	GO:0016818	GO:0005554	GO:0016887	GO:0005554
YDL100C	YML101C	GO:0016887	GO:0005554	GO:0016818	GO:0005554	GO:0016887	GO:0005554
YDL100C	YPR037C	GO:0016887	GO:0016972	GO:0016818	GO:0016670	GO:0016887	GO:0016972
YDL100C	YHR128W	GO:0016887	GO:0004845	GO:0016818	GO:0016763	GO:0016887	GO:0004845
YDL100C	YNL199C	GO:0016887	GO:0016563	GO:0016818	GO:0016563	GO:0016887	GO:0016563
YDL100C	YHR005C	GO:0016887	GO:0003924	GO:0016818	GO:0016818	GO:0016887	GO:0003924
YDL100C	YML048W	GO:0016887	GO:0005554	GO:0016818	GO:0005554	GO:0016887	GO:0005554
YDL100C	YBL076C	GO:0016887	GO:0004822	GO:0016818	GO:0016876	GO:0016887	GO:0004812
YDL100C	YJL153C	GO:0016887	GO:0004512	GO:0016818	GO:0004512	GO:0016887	GO:0004512
YDL100C	YOL126C	GO:0016887	GO:0004470	GO:0016818	GO:0016615	GO:0016887	GO:0004470
YDL100C	YGL020C	GO:0016887	GO:0005554	GO:0016818	GO:0005554	GO:0016887	GO:0005554
YDL100C	YHL004W	GO:0016887	GO:0000049	GO:0016818	GO:0000049	GO:0016887	GO:0000049
YDL100C	YKL062W	GO:0016887	GO:0003700	GO:0016818	GO:0003700	GO:0016887	GO:0003700
YDL100C	YNL055C	GO:0016887	GO:0008308	GO:0016818	GO:0005216	GO:0016887	GO:0005253
YDL100C	YER083C	GO:0016887	GO:0005554	GO:0016818	GO:0005554	GO:0016887	GO:0005554
YDL100C	YIL162W	GO:0016887	GO:0004564	GO:0016818	GO:0004553	GO:0016887	GO:0004564
YDL100C	YDR513W	GO:0016887	GO:0030508	GO:0016818	GO:0030508	GO:0016887	GO:0030508
YDL100C	YPL252C	GO:0016887	GO:0009055	GO:0016818	GO:0009055	GO:0016887	GO:0009055
YDL100C	YDR259C	GO:0016887	GO:0003702	GO:0016818	GO:0003702	GO:0016887	GO:0003702
YDL100C	YBR014C	GO:0016887	GO:0005554	GO:0016818	GO:0005554	GO:0016887	GO:0005554
YDL100C	YDL121C	GO:0016887	GO:0005554	GO:0016818	GO:0005554	GO:0016887	GO:0005554
YDL100C	YDR415C	GO:0016887	GO:0005554	GO:0016818	GO:0005554	GO:0016887	GO:0005554
YDL100C	YDR431W	GO:0016887	CHECKX	GO:0016818	CHECKX	GO:0016887	CHECKX
YDL100C	YHR180W	GO:0016887	CHECKX	GO:0016818	CHECKX	GO:0016887	CHECKX
YDL100C	YKR100C	GO:0016887	GO:0005554	GO:0016818	GO:0005554	GO:0016887	GO:0005554
YDL100C	YOL111C	GO:0016887	GO:0005554	GO:0016818	GO:0005554	GO:0016887	GO:0005554
YDL100C	YOL159C	GO:0016887	GO:0005554	GO:0016818	GO:0005554	GO:0016887	GO:0005554
YDL100C	YOR164C	GO:0016887	GO:0005554	GO:0016818	GO:0005554	GO:0016887	GO:0005554
YDR101C	YLR074C	GO:0005554	GO:0005554	GO:0005554	GO:0005554	GO:0005554	GO:0005554
YDR101C	YPR017C	GO:0005554	GO:0008270	GO:0005554	GO:0008270	GO:0005554	GO:0008270
YDR101C	YAL007C	GO:0005554	GO:0005554	GO:0005554	GO:0005554	GO:0005554	GO:0005554
YDR101C	YER036C	GO:0005554	GO:0004009	GO:0005554	GO:0016820	GO:0005554	GO:0042626
YDR101C	YGL099W	GO:0005554	GO:0003924	GO:0005554	GO:0016818	GO:0005554	GO:0003924
YDR101C	YAL029C	GO:0005554	GO:0000146	GO:0005554	GO:0000146	GO:0005554	GO:0000146
YDR101C	YHR170W	GO:0005554	GO:0005515	GO:0005554	GO:0005515	GO:0005554	GO:0005515
YDR101C	YNL110C	GO:0005554	GO:0005554	GO:0005554	GO:0005554	GO:0005554	GO:0005554
YDR101C	YER126C	GO:0005554	GO:0005554	GO:0005554	GO:0005554	GO:0005554	GO:0005554
YDR101C	YKL068W	GO:0005554	GO:0005198	GO:0005554	GO:0005198	GO:0005554	GO:0005198
YDR101C	YDR192C	GO:0005554	GO:0005198	GO:0005554	GO:0005198	GO:0005554	GO:0005198
YDR101C	YKR081C	GO:0005554	GO:0019843	GO:0005554	GO:0019843	GO:0005554	GO:0019843
YDR101C	YFR031C-A	GO:0005554	GO:0003735	GO:0005554	GO:0003735	GO:0005554	GO:0003735
YDR101C	YGR245C	GO:0005554	GO:0005554	GO:0005554	GO:0005554	GO:0005554	GO:0005554
YDR101C	YBR267W	GO:0005554	GO:0005554	GO:0005554	GO:0005554	GO:0005554	GO:0005554
YMR116C	YAR014C	GO:0005554	GO:0005554	GO:0005554	GO:0005554	GO:0005554	GO:0005554
YMR116C	YGR145W	GO:0005554	GO:0005554	GO:0005554	GO:0005554	GO:0005554	GO:0005554
YMR116C	YAR018C	GO:0005554	GO:0004672	GO:0005554	GO:0004672	GO:0005554	GO:0004672
YMR116C	YNL308C	GO:0005554	GO:0005554	GO:0005554	GO:0005554	GO:0005554	GO:0005554
YMR116C	YCL059C	GO:0005554	GO:0005554	GO:0005554	GO:0005554	GO:0005554	GO:0005554
YMR116C	YDL040C	GO:0005554	GO:0004596	GO:0005554	GO:0016747	GO:0005554	GO:0008415
YMR116C	YOR056C	GO:0005554	GO:0003754	GO:0005554	GO:0003754	GO:0005554	GO:0003754
YMR116C	YGL120C	GO:0005554	GO:0008248	GO:0005554	GO:0003729	GO:0005554	GO:0008248
YMR116C	YOR361C	GO:0005554	GO:0003743	GO:0005554	GO:0003743	GO:0005554	GO:0003743
YMR116C	YER171W	GO:0005554	GO:0003678	GO:0005554	GO:0003678	GO:0005554	GO:0003678
YMR116C	YAR007C	GO:0005554	GO:0003697	GO:0005554	GO:0003697	GO:0005554	GO:0003697
YMR116C	YOR116C	GO:0005554	GO:0003899	GO:0005554	GO:0016779	GO:0005554	GO:0003899
YMR116C	YJL080C	GO:0005554	GO:0003723	GO:0005554	GO:0003723	GO:0005554	GO:0003723
YMR116C	YLR197W	GO:0005554	GO:0005554	GO:0005554	GO:0005554	GO:0005554	GO:0005554
YMR116C	YPL106C	GO:0005554	GO:0003767	GO:0005554	GO:0003767	GO:0005554	GO:0003767
YMR116C	YGR162W	GO:0005554	GO:0003743	GO:0005554	GO:0003743	GO:0005554	GO:0003743
YMR116C	YGR090W	GO:0005554	GO:0030515	GO:0005554	GO:0030515	GO:0005554	GO:0030515
YMR116C	YJR014W	GO:0005554	GO:0003723	GO:0005554	GO:0003723	GO:0005554	GO:0003723
YMR116C	YGR285C	GO:0005554	GO:0003754	GO:0005554	GO:0003754	GO:0005554	GO:0003754
YOR058C	YBR160W	GO:0008017	GO:0004693	GO:0015631	GO:0004674	GO:0008017	GO:0004693
YJL115W	YBR010W	GO:0042393	GO:0003677	GO:0042393	GO:0003677	GO:0042393	GO:0003677
YJL115W	YBL008W	GO:0042393	GO:0003714	GO:0042393	GO:0003712	GO:0042393	GO:0003714
YJL115W	YJR140C	GO:0042393	GO:0003714	GO:0042393	GO:0003712	GO:0042393	GO:0003714
YJL115W	YIL070C	GO:0042393	GO:0005554	GO:0042393	GO:0005554	GO:0042393	GO:0005554
YJL115W	YPL153C	GO:0042393	GO:0004712	GO:0042393	GO:0004712	GO:0042393	GO:0004712
YJL115W	YJL026W	GO:0042393	GO:0004748	GO:0042393	GO:0016728	GO:0042393	GO:0004748
YJL115W	YGR180C	GO:0042393	GO:0004748	GO:0042393	GO:0016728	GO:0042393	GO:0004748
YJL115W	YMR200W	GO:0042393	GO:0005554	GO:0042393	GO:0005554	GO:0042393	GO:0005554
YJL115W	YMR127C	GO:0042393	GO:0016407	GO:0042393	GO:0016747	GO:0042393	GO:0008415
YJL115W	YDR181C	GO:0042393	GO:0016407	GO:0042393	GO:0016747	GO:0042393	GO:0008415
YJL115W	YOR213C	GO:0042393	GO:0016407	GO:0042393	GO:0016747	GO:0042393	GO:0008415
YJL170C	YER153C	GO:0005554	GO:0045182	GO:0005554	GO:0045182	GO:0005554	GO:0045182
YJL170C	YGL070C	GO:0005554	GO:0003899	GO:0005554	GO:0016779	GO:0005554	GO:0003899
YKL185W	YBR160W	GO:0016566	GO:0004693	GO:0016566	GO:0004674	GO:0016566	GO:0004693
YNL159C	YER022W	GO:0005554	GO:0016455	GO:0005554	GO:0016455	GO:0005554	GO:0016455
YNL008C	YJR091C	GO:0004842	GO:0003729	GO:0016881	GO:0003729	GO:0004842	GO:0003729
YNL008C	YNL260C	GO:0004842	GO:0005554	GO:0016881	GO:0005554	GO:0004842	GO:0005554
YKL052C	YDR016C	GO:0005200	GO:0005200	GO:0005200	GO:0005200	GO:0005200	GO:0005200
YKL052C	YKR083C	GO:0005200	GO:0005200	GO:0005200	GO:0005200	GO:0005200	GO:0005200
YKL052C	YLR288C	GO:0005200	GO:0003677	GO:0005200	GO:0003677	GO:0005200	GO:0003677
YKL052C	YMR077C	GO:0005200	GO:0005554	GO:0005200	GO:0005554	GO:0005200	GO:0005554
YGR097W	YKL116C	GO:0030528	GO:0004702	GO:0030528	GO:0004674	GO:0030528	GO:0004702
YGR097W	YDR167W	GO:0030528	GO:0016251	GO:0030528	GO:0016251	GO:0030528	GO:0016251
YDL088C	YLR347C	GO:0005198	GO:0008320	GO:0005198	GO:0008320	GO:0005198	GO:0008320
YDL088C	YML031W	GO:0005198	GO:0005200	GO:0005198	GO:0005200	GO:0005198	GO:0005200
YDL088C	YMR153W	GO:0005198	GO:0005198	GO:0005198	GO:0005198	GO:0005198	GO:0005198
YPR145W	YHR113W	GO:0004066	GO:0004177	GO:0016884	GO:0008238	GO:0004066	GO:0004177
YGR124W	YDR034C	GO:0004066	GO:0016563	GO:0016884	GO:0016563	GO:0004066	GO:0016563
YGR124W	YKL137W	GO:0004066	GO:0005554	GO:0016884	GO:0005554	GO:0004066	GO:0005554
YDR321W	YLR347C	GO:0004067	GO:0008320	GO:0016811	GO:0008320	GO:0004067	GO:0008320
YDR321W	YML064C	GO:0004067	GO:0005515	GO:0016811	GO:0005515	GO:0004067	GO:0005515
YDR321W	YGL095C	GO:0004067	GO:0003754	GO:0016811	GO:0003754	GO:0004067	GO:0003754
YDR321W	YPL070W	GO:0004067	GO:0005554	GO:0016811	GO:0005554	GO:0004067	GO:0005554
YLR155C	YLR295C	GO:0004067	GO:0046933	GO:0016811	GO:0015077	GO:0004067	GO:0015078
YLR155C	YPR163C	GO:0004067	GO:0003743	GO:0016811	GO:0003743	GO:0004067	GO:0003743
YLR155C	YER175C	GO:0004067	GO:0046547	GO:0016811	GO:0008168	GO:0004067	GO:0008757
YLR155C	YNL070W	GO:0004067	GO:0008565	GO:0016811	GO:0008565	GO:0004067	GO:0008565
YER101C	YBL050W	GO:0005554	GO:0005483	GO:0005554	GO:0005483	GO:0005554	GO:0005483
YDR184C	YLR319C	GO:0005554	GO:0005519	GO:0005554	GO:0005519	GO:0005554	GO:0005519
YDR184C	YJR022W	GO:0005554	GO:0008248	GO:0005554	GO:0003729	GO:0005554	GO:0008248
YDR184C	YIR009W	GO:0005554	GO:0003723	GO:0005554	GO:0003723	GO:0005554	GO:0003723
YDR184C	YGL070C	GO:0005554	GO:0003899	GO:0005554	GO:0016779	GO:0005554	GO:0003899
YGL017W	YJL098W	GO:0004057	GO:0004722	GO:0016755	GO:0042578	GO:0004057	GO:0016791
YOR377W	YGL127C	GO:0004026	GO:0005554	GO:0016747	GO:0005554	GO:0008415	GO:0005554
YOR377W	YHR178W	GO:0004026	GO:0003700	GO:0016747	GO:0003700	GO:0008415	GO:0003700
YGR177C	YGR172C	GO:0004026	GO:0005554	GO:0016747	GO:0005554	GO:0008415	GO:0005554
YDR384C	YMR009W	GO:0005215	GO:0005554	GO:0005215	GO:0005554	GO:0005215	GO:0005554
YBL099W	YJR121W	GO:0046933	GO:0046933	GO:0015077	GO:0015077	GO:0015078	GO:0015078
YBL099W	YPR020W	GO:0046933	GO:0005198	GO:0015077	GO:0005198	GO:0015078	GO:0005198
YBL099W	YBR039W	GO:0046933	GO:0046933	GO:0015077	GO:0015077	GO:0015078	GO:0015078
YBL099W	YPL078C	GO:0046933	GO:0005198	GO:0015077	GO:0005198	GO:0015078	GO:0005198
YBL099W	YDR298C	GO:0046933	GO:0005198	GO:0015077	GO:0005198	GO:0015078	GO:0005198
YBL099W	YKL016C	GO:0046933	GO:0046933	GO:0015077	GO:0015077	GO:0015078	GO:0015078
YBL099W	YDL181W	GO:0046933	GO:0004857	GO:0015077	GO:0004857	GO:0015078	GO:0004857
YBL099W	YDR322C-A	GO:0046933	GO:0005198	GO:0015077	GO:0005198	GO:0015078	GO:0005198
YLR393W	YMR279C	GO:0005554	GO:0005554	GO:0005554	GO:0005554	GO:0005554	GO:0005554
YNL315C	YBL099W	GO:0003754	GO:0046933	GO:0003754	GO:0015077	GO:0003754	GO:0015078
YNL315C	YJR121W	GO:0003754	GO:0046933	GO:0003754	GO:0015077	GO:0003754	GO:0015078
YNL315C	YDL165W	GO:0003754	GO:0000175	GO:0003754	GO:0004518	GO:0003754	GO:0004527
YJL180C	YBL099W	GO:0003754	GO:0046933	GO:0003754	GO:0015077	GO:0003754	GO:0015078
YJL180C	YLR295C	GO:0003754	GO:0046933	GO:0003754	GO:0015077	GO:0003754	GO:0015078
YJL180C	YHR114W	GO:0003754	GO:0005554	GO:0003754	GO:0005554	GO:0003754	GO:0005554
YLR295C	YBL099W	GO:0046933	GO:0046933	GO:0015077	GO:0015077	GO:0015078	GO:0015078
YLR295C	YJR121W	GO:0046933	GO:0046933	GO:0015077	GO:0015077	GO:0015078	GO:0015078
YLR295C	YIL124W	GO:0046933	GO:0000140	GO:0015077	GO:0016616	GO:0015078	GO:0000140
YLR295C	YIL004C	GO:0046933	GO:0005485	GO:0015077	GO:0005485	GO:0015078	GO:0005485
YLR295C	YJL058C	GO:0046933	GO:0005554	GO:0015077	GO:0005554	GO:0015078	GO:0005554
YLR295C	YLR215C	GO:0046933	GO:0005554	GO:0015077	GO:0005554	GO:0015078	GO:0005554
YLR295C	YMR138W	GO:0046933	GO:0005525	GO:0015077	GO:0019001	GO:0015078	GO:0005525
YLR295C	YER157W	GO:0046933	GO:0008565	GO:0015077	GO:0008565	GO:0015078	GO:0008565
YLR295C	YIL111W	GO:0046933	GO:0004129	GO:0015077	GO:0004129	GO:0015078	GO:0004129
YLR295C	YMR238W	GO:0046933	GO:0005554	GO:0015077	GO:0005554	GO:0015078	GO:0005554
YLR295C	YKL002W	GO:0046933	GO:0005515	GO:0015077	GO:0005515	GO:0015078	GO:0005515
YLR295C	YHR193C	GO:0046933	GO:0003754	GO:0015077	GO:0003754	GO:0015078	GO:0003754
YLR295C	YLR083C	GO:0046933	GO:0005215	GO:0015077	GO:0005215	GO:0015078	GO:0005215
YLR295C	YIL005W	GO:0046933	GO:0003756	GO:0015077	GO:0016864	GO:0015078	GO:0003756
YLR295C	YDL045C	GO:0046933	GO:0003919	GO:0015077	GO:0016779	GO:0015078	GO:0003919
YLR295C	YKL060C	GO:0046933	GO:0004332	GO:0015077	GO:0016832	GO:0015078	GO:0004332
YLR295C	YHR128W	GO:0046933	GO:0004845	GO:0015077	GO:0016763	GO:0015078	GO:0004845
YLR295C	YLR094C	GO:0046933	GO:0005554	GO:0015077	GO:0005554	GO:0015078	GO:0005554
YLR295C	YML121W	GO:0046933	GO:0003924	GO:0015077	GO:0016818	GO:0015078	GO:0003924
YLR295C	YJL044C	GO:0046933	GO:0005096	GO:0015077	GO:0005096	GO:0015078	GO:0005096
YLR295C	YGR187C	GO:0046933	GO:0005554	GO:0015077	GO:0005554	GO:0015078	GO:0005554
YLR295C	YIL020C	GO:0046933	GO:0003949	GO:0015077	GO:0016861	GO:0015078	GO:0003949
YLR295C	YNL009W	GO:0046933	GO:0004450	GO:0015077	GO:0016616	GO:0015078	GO:0004448
YLR295C	YKL103C	GO:0046933	GO:0004250	GO:0015077	GO:0008238	GO:0015078	GO:0004177
YLR295C	YJL100W	GO:0046933	GO:0004430	GO:0015077	GO:0004430	GO:0015078	GO:0004430
YLR295C	YDR378C	GO:0046933	GO:0008248	GO:0015077	GO:0003729	GO:0015078	GO:0008248
YLR295C	YKL143W	GO:0046933	GO:0005554	GO:0015077	GO:0005554	GO:0015078	GO:0005554
YLR295C	YNL328C	GO:0046933	GO:0005554	GO:0015077	GO:0005554	GO:0015078	GO:0005554
YLR295C	YBR193C	GO:0046933	GO:0016455	GO:0015077	GO:0016455	GO:0015078	GO:0016455
YLR295C	YIL051C	GO:0046933	GO:0005554	GO:0015077	GO:0005554	GO:0015078	GO:0005554
YLR295C	YMR177W	GO:0046933	GO:0005554	GO:0015077	GO:0005554	GO:0015078	GO:0005554
YLR295C	YDL148C	GO:0046933	GO:0030515	GO:0015077	GO:0030515	GO:0015078	GO:0030515
YLR295C	YMR153W	GO:0046933	GO:0005198	GO:0015077	GO:0005198	GO:0015078	GO:0005198
YLR295C	YGR178C	GO:0046933	GO:0005554	GO:0015077	GO:0005554	GO:0015078	GO:0005554
YLR295C	YIL050W	GO:0046933	GO:0016538	GO:0015077	GO:0016538	GO:0015078	GO:0016538
YLR295C	YKL127W	GO:0046933	GO:0004614	GO:0015077	GO:0016868	GO:0015078	GO:0004614
YLR295C	YJL001W	GO:0046933	GO:0004175	GO:0015077	GO:0004175	GO:0015078	GO:0004175
YLR295C	YIL117C	GO:0046933	GO:0005554	GO:0015077	GO:0005554	GO:0015078	GO:0005554
YLR295C	YJL078C	GO:0046933	GO:0005554	GO:0015077	GO:0005554	GO:0015078	GO:0005554
YLR295C	YJL166W	GO:0046933	GO:0008121	GO:0015077	GO:0016681	GO:0015078	GO:0008121
YLR295C	YIL053W	GO:0046933	GO:0000121	GO:0015077	GO:0042578	GO:0015078	GO:0016791
YLR295C	YJL140W	GO:0046933	GO:0003899	GO:0015077	GO:0016779	GO:0015078	GO:0003899
YLR295C	YGR148C	GO:0046933	GO:0003723	GO:0015077	GO:0003723	GO:0015078	GO:0003723
YLR295C	YDL081C	GO:0046933	GO:0003735	GO:0015077	GO:0003735	GO:0015078	GO:0003735
YLR295C	YGL048C	GO:0046933	GO:0004175	GO:0015077	GO:0004175	GO:0015078	GO:0004175
YLR295C	YLR141W	GO:0046933	GO:0003701	GO:0015077	GO:0003701	GO:0015078	GO:0003701
YLR295C	YIL076W	GO:0046933	GO:0005554	GO:0015077	GO:0005554	GO:0015078	GO:0005554
YLR295C	YGR009C	GO:0046933	GO:0005485	GO:0015077	GO:0005485	GO:0015078	GO:0005485
YLR295C	YOR184W	GO:0046933	GO:0004648	GO:0015077	GO:0008483	GO:0015078	GO:0004648
YLR295C	YER116C	GO:0046933	GO:0003677	GO:0015077	GO:0003677	GO:0015078	GO:0003677
YLR295C	YML058W	GO:0046933	GO:0004857	GO:0015077	GO:0004857	GO:0015078	GO:0004857
YLR295C	YDR510W	GO:0046933	GO:0005515	GO:0015077	GO:0005515	GO:0015078	GO:0005515
YLR295C	YPR182W	GO:0046933	GO:0008248	GO:0015077	GO:0003729	GO:0015078	GO:0008248
YLR295C	YFL060C	GO:0046933	GO:0005554	GO:0015077	GO:0005554	GO:0015078	GO:0005554
YLR295C	YPL124W	GO:0046933	GO:0005200	GO:0015077	GO:0005200	GO:0015078	GO:0005200
YLR295C	YML034W	GO:0046933	GO:0005554	GO:0015077	GO:0005554	GO:0015078	GO:0005554
YLR295C	YIL143C	GO:0046933	GO:0003678	GO:0015077	GO:0003678	GO:0015078	GO:0003678
YLR295C	YPR086W	GO:0046933	GO:0016251	GO:0015077	GO:0016251	GO:0015078	GO:0016251
YLR295C	YMR039C	GO:0046933	GO:0003713	GO:0015077	GO:0003712	GO:0015078	GO:0003713
YLR295C	YNL066W	GO:0046933	GO:0015926	GO:0015077	GO:0004553	GO:0015078	GO:0015926
YLR295C	YJR009C	GO:0046933	GO:0004365	GO:0015077	GO:0016620	GO:0015078	GO:0008943
YLR295C	YPR163C	GO:0046933	GO:0003743	GO:0015077	GO:0003743	GO:0015078	GO:0003743
YLR295C	YDR007W	GO:0046933	GO:0004640	GO:0015077	GO:0016861	GO:0015078	GO:0004640
YLR295C	YKL080W	GO:0046933	GO:0046961	GO:0015077	GO:0016820	GO:0015078	GO:0042626
YLR295C	YJR102C	GO:0046933	GO:0005554	GO:0015077	GO:0005554	GO:0015078	GO:0005554
YLR295C	YJR133W	GO:0046933	GO:0016763	GO:0015077	GO:0016763	GO:0015078	GO:0016763
YLR295C	YML007W	GO:0046933	GO:0003700	GO:0015077	GO:0003700	GO:0015078	GO:0003700
YLR295C	YAR060C	GO:0046933	CHECKX	GO:0015077	CHECKX	GO:0015078	CHECKX
YLR295C	YAR035W	GO:0046933	GO:0004092	GO:0015077	GO:0016747	GO:0015078	GO:0008415
YLR295C	YDL118W	GO:0046933	CHECKX	GO:0015077	CHECKX	GO:0015078	CHECKX
YLR295C	YDL172C	GO:0046933	CHECKX	GO:0015077	CHECKX	GO:0015078	CHECKX
YLR295C	YDL233W	GO:0046933	GO:0005554	GO:0015077	GO:0005554	GO:0015078	GO:0005554
YLR295C	YDR319C	GO:0046933	GO:0005554	GO:0015077	GO:0005554	GO:0015078	GO:0005554
YLR295C	YDR445C	GO:0046933	CHECKX	GO:0015077	CHECKX	GO:0015078	CHECKX
YLR295C	YDR455C	GO:0046933	CHECKX	GO:0015077	CHECKX	GO:0015078	CHECKX
YLR295C	YFR017C	GO:0046933	GO:0005554	GO:0015077	GO:0005554	GO:0015078	GO:0005554
YLR295C	YFR043C	GO:0046933	GO:0005554	GO:0015077	GO:0005554	GO:0015078	GO:0005554
YLR295C	YGL010W	GO:0046933	GO:0005554	GO:0015077	GO:0005554	GO:0015078	GO:0005554
YLR295C	YGL047W	GO:0046933	GO:0016758	GO:0015077	GO:0016758	GO:0015078	GO:0016758
YLR295C	YGL226W	GO:0046933	GO:0005554	GO:0015077	GO:0005554	GO:0015078	GO:0005554
YLR295C	YGL250W	GO:0046933	GO:0005554	GO:0015077	GO:0005554	GO:0015078	GO:0005554
YLR295C	YGR035C	GO:0046933	GO:0005554	GO:0015077	GO:0005554	GO:0015078	GO:0005554
YLR295C	YGR081C	GO:0046933	GO:0005554	GO:0015077	GO:0005554	GO:0015078	GO:0005554
YLR295C	YGR122W	GO:0046933	GO:0005554	GO:0015077	GO:0005554	GO:0015078	GO:0005554
YLR295C	YGR153W	GO:0046933	GO:0005554	GO:0015077	GO:0005554	GO:0015078	GO:0005554
YLR295C	YHR127W	GO:0046933	GO:0005554	GO:0015077	GO:0005554	GO:0015078	GO:0005554
YLR295C	YHR138C	GO:0046933	GO:0004866	GO:0015077	GO:0004866	GO:0015078	GO:0004866
YLR295C	YHR140W	GO:0046933	GO:0005554	GO:0015077	GO:0005554	GO:0015078	GO:0005554
YLR295C	YNL263C	GO:0046933	GO:0005554	GO:0015077	GO:0005554	GO:0015078	GO:0005554
YLR295C	YIL032C	GO:0046933	CHECKX	GO:0015077	CHECKX	GO:0015078	CHECKX
YLR295C	YIL059C	GO:0046933	CHECKX	GO:0015077	CHECKX	GO:0015078	CHECKX
YLR295C	YIL110W	GO:0046933	GO:0008757	GO:0015077	GO:0008168	GO:0015078	GO:0008757
YLR295C	YIL157C	GO:0046933	GO:0005554	GO:0015077	GO:0005554	GO:0015078	GO:0005554
YLR295C	YMR152W	GO:0046933	GO:0008233	GO:0015077	GO:0008233	GO:0015078	GO:0008233
YLR295C	YIR036C	GO:0046933	GO:0005554	GO:0015077	GO:0005554	GO:0015078	GO:0005554
YLR295C	YIR040C	GO:0046933	CHECKX	GO:0015077	CHECKX	GO:0015078	CHECKX
YLR295C	YJL067W	GO:0046933	CHECKX	GO:0015077	CHECKX	GO:0015078	CHECKX
YLR295C	YJL225C	GO:0046933	GO:0004386	GO:0015077	GO:0004386	GO:0015078	GO:0004386
YLR295C	YJR037W	GO:0046933	CHECKX	GO:0015077	CHECKX	GO:0015078	CHECKX
YLR295C	YJR083C	GO:0046933	GO:0005554	GO:0015077	GO:0005554	GO:0015078	GO:0005554
YLR295C	YJR100C	GO:0046933	GO:0005554	GO:0015077	GO:0005554	GO:0015078	GO:0005554
YLR295C	YJR120W	GO:0046933	GO:0005554	GO:0015077	GO:0005554	GO:0015078	GO:0005554
YLR295C	YJR141W	GO:0046933	GO:0005554	GO:0015077	GO:0005554	GO:0015078	GO:0005554
YLR295C	YKL088W	GO:0046933	GO:0017076	GO:0015077	GO:0017076	GO:0015078	GO:0017076
YLR295C	YLR168C	GO:0046933	GO:0005554	GO:0015077	GO:0005554	GO:0015078	GO:0005554
YLR295C	YLR455W	GO:0046933	GO:0005554	GO:0015077	GO:0005554	GO:0015078	GO:0005554
YLR295C	YLR460C	GO:0046933	GO:0005554	GO:0015077	GO:0005554	GO:0015078	GO:0005554
YLR295C	YML079W	GO:0046933	GO:0005554	GO:0015077	GO:0005554	GO:0015078	GO:0005554
YLR295C	YMR003W	GO:0046933	GO:0005554	GO:0015077	GO:0005554	GO:0015078	GO:0005554
YLR295C	YMR090W	GO:0046933	GO:0005554	GO:0015077	GO:0005554	GO:0015078	GO:0005554
YLR295C	YMR141C	GO:0046933	CHECKX	GO:0015077	CHECKX	GO:0015078	CHECKX
YLR295C	YMR144W	GO:0046933	GO:0005554	GO:0015077	GO:0005554	GO:0015078	GO:0005554
YLR295C	YMR181C	GO:0046933	GO:0005554	GO:0015077	GO:0005554	GO:0015078	GO:0005554
YLR295C	YNL194C	GO:0046933	GO:0005554	GO:0015077	GO:0005554	GO:0015078	GO:0005554
YLR295C	YNL205C	GO:0046933	CHECKX	GO:0015077	CHECKX	GO:0015078	CHECKX
YLR295C	YNL324W	GO:0046933	CHECKX	GO:0015077	CHECKX	GO:0015078	CHECKX
YLR295C	YOL008W	GO:0046933	GO:0005554	GO:0015077	GO:0005554	GO:0015078	GO:0005554
YLR295C	YOL050C	GO:0046933	CHECKX	GO:0015077	CHECKX	GO:0015078	CHECKX
YLR295C	YOR145C	GO:0046933	GO:0003754	GO:0015077	GO:0003754	GO:0015078	GO:0003754
YLR295C	YOR324C	GO:0046933	GO:0005554	GO:0015077	GO:0005554	GO:0015078	GO:0005554
YLR295C	YPR118W	GO:0046933	GO:0005554	GO:0015077	GO:0005554	GO:0015078	GO:0005554
YLR295C	YGR285C	GO:0046933	GO:0003754	GO:0015077	GO:0003754	GO:0015078	GO:0003754
YPL271W	YBL099W	GO:0046933	GO:0046933	GO:0015077	GO:0015077	GO:0015078	GO:0015078
YPL271W	YJR121W	GO:0046933	GO:0046933	GO:0015077	GO:0015077	GO:0015078	GO:0015078
YPL271W	YJR091C	GO:0046933	GO:0003729	GO:0015077	GO:0003729	GO:0015078	GO:0003729
YDL004W	YBL099W	GO:0046933	GO:0046933	GO:0015077	GO:0015077	GO:0015078	GO:0015078
YDL004W	YJR121W	GO:0046933	GO:0046933	GO:0015077	GO:0015077	GO:0015078	GO:0015078
YDR377W	YBL099W	GO:0046933	GO:0046933	GO:0015077	GO:0015077	GO:0015078	GO:0015078
YDR377W	YML081C-A	GO:0046933	GO:0046933	GO:0015077	GO:0015077	GO:0015078	GO:0015078
YDR377W	YJR121W	GO:0046933	GO:0046933	GO:0015077	GO:0015077	GO:0015078	GO:0015078
YDR377W	YPL078C	GO:0046933	GO:0005198	GO:0015077	GO:0005198	GO:0015078	GO:0005198
YDR377W	YKL016C	GO:0046933	GO:0046933	GO:0015077	GO:0015077	GO:0015078	GO:0015078
YML081C-A	YBL099W	GO:0046933	GO:0046933	GO:0015077	GO:0015077	GO:0015078	GO:0015078
YML081C-A	YJR121W	GO:0046933	GO:0046933	GO:0015077	GO:0015077	GO:0015078	GO:0015078
YML081C-A	YPR020W	GO:0046933	GO:0005198	GO:0015077	GO:0005198	GO:0015078	GO:0005198
YML081C-A	YKL016C	GO:0046933	GO:0046933	GO:0015077	GO:0015077	GO:0015078	GO:0015078
YJR121W	YBR039W	GO:0046933	GO:0046933	GO:0015077	GO:0015077	GO:0015078	GO:0015078
YJR121W	YPL078C	GO:0046933	GO:0005198	GO:0015077	GO:0005198	GO:0015078	GO:0005198
YJR121W	YDR298C	GO:0046933	GO:0005198	GO:0015077	GO:0005198	GO:0015078	GO:0005198
YJR121W	YKL016C	GO:0046933	GO:0046933	GO:0015077	GO:0015077	GO:0015078	GO:0015078
YJR121W	YDL181W	GO:0046933	GO:0004857	GO:0015077	GO:0004857	GO:0015078	GO:0004857
YJR121W	YLR453C	GO:0046933	GO:0042162	GO:0015077	GO:0042162	GO:0015078	GO:0042162
YJR121W	YDR322C-A	GO:0046933	GO:0005198	GO:0015077	GO:0005198	GO:0015078	GO:0005198
YJR121W	YBR271W	GO:0046933	GO:0008757	GO:0015077	GO:0008168	GO:0015078	GO:0008757
YJR121W	YNL313C	GO:0046933	GO:0005554	GO:0015077	GO:0005554	GO:0015078	GO:0005554
YPR020W	YJR121W	GO:0005198	GO:0046933	GO:0005198	GO:0015077	GO:0005198	GO:0015078
YPR020W	YER048C	GO:0005198	GO:0030188	GO:0005198	GO:0030188	GO:0005198	GO:0030188
YPR020W	YKL130C	GO:0005198	GO:0003729	GO:0005198	GO:0003729	GO:0005198	GO:0003729
YPR020W	YPR086W	GO:0005198	GO:0016251	GO:0005198	GO:0016251	GO:0005198	GO:0016251
YBR039W	YKR036C	GO:0046933	GO:0005515	GO:0015077	GO:0005515	GO:0015078	GO:0005515
YBR039W	YFR028C	GO:0046933	GO:0004721	GO:0015077	GO:0042578	GO:0015078	GO:0016791
YBR039W	YPL256C	GO:0046933	GO:0016538	GO:0015077	GO:0016538	GO:0015078	GO:0016538
YBR039W	YDL145C	GO:0046933	GO:0005554	GO:0015077	GO:0005554	GO:0015078	GO:0005554
YBR039W	YGL237C	GO:0046933	GO:0016563	GO:0015077	GO:0016563	GO:0015078	GO:0016563
YBR039W	YHR197W	GO:0046933	GO:0005554	GO:0015077	GO:0005554	GO:0015078	GO:0005554
YBR039W	YER171W	GO:0046933	GO:0003678	GO:0015077	GO:0003678	GO:0015078	GO:0003678
YBR039W	YDL059C	GO:0046933	GO:0000739	GO:0015077	GO:0003690	GO:0015078	GO:0000739
YBR039W	YJR068W	GO:0046933	GO:0017076	GO:0015077	GO:0017076	GO:0015078	GO:0017076
YBR039W	YMR059W	GO:0046933	GO:0000213	GO:0015077	GO:0004518	GO:0015078	GO:0004519
YBR039W	YDL047W	GO:0046933	GO:0004722	GO:0015077	GO:0042578	GO:0015078	GO:0016791
YBR039W	YML058W	GO:0046933	GO:0004857	GO:0015077	GO:0004857	GO:0015078	GO:0004857
YBR039W	YDR523C	GO:0046933	GO:0004674	GO:0015077	GO:0004674	GO:0015078	GO:0004674
YBR039W	YMR106C	GO:0046933	GO:0003684	GO:0015077	GO:0003684	GO:0015078	GO:0003684
YBR039W	YOL087C	GO:0046933	GO:0005554	GO:0015077	GO:0005554	GO:0015078	GO:0005554
YPL078C	YPL204W	GO:0005198	GO:0004680	GO:0005198	GO:0004674	GO:0005198	GO:0004680
YPL078C	YER100W	GO:0005198	GO:0004840	GO:0005198	GO:0004840	GO:0005198	GO:0004840
YPL078C	YMR284W	GO:0005198	GO:0003684	GO:0005198	GO:0003684	GO:0005198	GO:0003684
YDR298C	YKL016C	GO:0005198	GO:0046933	GO:0005198	GO:0015077	GO:0005198	GO:0015078
YDR298C	YFR028C	GO:0005198	GO:0004721	GO:0005198	GO:0042578	GO:0005198	GO:0016791
YKL016C	YFR028C	GO:0046933	GO:0004721	GO:0015077	GO:0042578	GO:0015078	GO:0016791
YML116W	YDR034C	GO:0015559	GO:0016563	GO:0015559	GO:0016563	GO:0015559	GO:0016563
YML116W	YBL107C	GO:0015559	GO:0005554	GO:0015559	GO:0005554	GO:0015559	GO:0005554
YNL259C	YDR270W	GO:0016531	GO:0004008	GO:0016531	GO:0016820	GO:0016531	GO:0042626
YOR079C	YPR086W	GO:0005384	GO:0016251	GO:0015082	GO:0016251	GO:0005384	GO:0016251
YFL010W-A	YBR109C	GO:0005554	GO:0005509	GO:0005554	GO:0005509	GO:0005554	GO:0005509
YOR011W	YIR009W	GO:0004009	GO:0003723	GO:0016820	GO:0003723	GO:0042626	GO:0003723
YNR007C	YBL078C	GO:0005554	GO:0008017	GO:0005554	GO:0015631	GO:0005554	GO:0008017
YNR007C	YHR114W	GO:0005554	GO:0005554	GO:0005554	GO:0005554	GO:0005554	GO:0005554
YNR007C	YOR160W	GO:0005554	GO:0008139	GO:0005554	GO:0008139	GO:0005554	GO:0008139
YNR007C	YMR047C	GO:0005554	GO:0005198	GO:0005554	GO:0005198	GO:0005554	GO:0005198
YFR021W	YNR058W	GO:0035091	GO:0004015	GO:0035091	GO:0008483	GO:0035091	GO:0004015
YFR021W	YGL190C	GO:0035091	GO:0000158	GO:0035091	GO:0042578	GO:0035091	GO:0016791
YFR021W	YLR094C	GO:0035091	GO:0005554	GO:0035091	GO:0005554	GO:0035091	GO:0005554
YFR021W	YJR140C	GO:0035091	GO:0003714	GO:0035091	GO:0003712	GO:0035091	GO:0003714
YFR021W	YDR034C	GO:0035091	GO:0016563	GO:0035091	GO:0016563	GO:0035091	GO:0016563
YFR021W	YER162C	GO:0035091	GO:0003684	GO:0035091	GO:0003684	GO:0035091	GO:0003684
YFR021W	YBL103C	GO:0035091	GO:0003704	GO:0035091	GO:0003704	GO:0035091	GO:0003704
YFR021W	YFR040W	GO:0035091	GO:0004722	GO:0035091	GO:0042578	GO:0035091	GO:0016791
YFR021W	YHR103W	GO:0035091	GO:0005554	GO:0035091	GO:0005554	GO:0035091	GO:0005554
YFR021W	YDL047W	GO:0035091	GO:0004722	GO:0035091	GO:0042578	GO:0035091	GO:0016791
YFR021W	YPL258C	GO:0035091	GO:0008972	GO:0035091	GO:0008972	GO:0035091	GO:0008972
YFR021W	YLR222C	GO:0035091	GO:0030515	GO:0035091	GO:0030515	GO:0035091	GO:0030515
YFR021W	YCL063W	GO:0035091	GO:0004872	GO:0035091	GO:0004872	GO:0035091	GO:0004872
YFR021W	YML059C	GO:0035091	GO:0016787	GO:0035091	GO:0016787	GO:0035091	GO:0016787
YNL223W	YBL078C	GO:0008017	GO:0008017	GO:0015631	GO:0015631	GO:0008017	GO:0008017
YNL223W	YAR019C	GO:0008017	GO:0004672	GO:0015631	GO:0004672	GO:0008017	GO:0004672
YNL223W	YML085C	GO:0008017	GO:0005200	GO:0015631	GO:0005200	GO:0008017	GO:0005200
YNL223W	YFL037W	GO:0008017	GO:0005200	GO:0015631	GO:0005200	GO:0008017	GO:0005200
YCL038C	YER081W	GO:0005554	GO:0004617	GO:0005554	GO:0016616	GO:0005554	GO:0004617
YCL038C	YHR178W	GO:0005554	GO:0003700	GO:0005554	GO:0003700	GO:0005554	GO:0003700
YCL038C	YMR009W	GO:0005554	GO:0005554	GO:0005554	GO:0005554	GO:0005554	GO:0005554
YBL078C	YIL004C	GO:0008017	GO:0005485	GO:0015631	GO:0005485	GO:0008017	GO:0005485
YBL078C	YLR093C	GO:0008017	GO:0005485	GO:0015631	GO:0005485	GO:0008017	GO:0005485
YBL078C	YOR106W	GO:0008017	GO:0005486	GO:0015631	GO:0005486	GO:0008017	GO:0005486
YBL078C	YOL083W	GO:0008017	GO:0005554	GO:0015631	GO:0005554	GO:0008017	GO:0005554
YOL078W	YGL130W	GO:0005554	GO:0004484	GO:0005554	GO:0016779	GO:0005554	GO:0008192
YOL078W	YGR040W	GO:0005554	GO:0004707	GO:0005554	GO:0004674	GO:0005554	GO:0004702
YOL078W	YNL006W	GO:0005554	GO:0005515	GO:0005554	GO:0005515	GO:0005554	GO:0005515
YOL078W	YPR137W	GO:0005554	GO:0030515	GO:0005554	GO:0030515	GO:0005554	GO:0030515
YOL078W	YKL203C	GO:0005554	GO:0016303	GO:0005554	GO:0035004	GO:0005554	GO:0016303
YOL078W	YBL036C	GO:0005554	GO:0030170	GO:0005554	GO:0030170	GO:0005554	GO:0030170
YOL078W	YMR106C	GO:0005554	GO:0003684	GO:0005554	GO:0003684	GO:0005554	GO:0003684
YMR068W	YNL006W	GO:0005554	GO:0005515	GO:0005554	GO:0005515	GO:0005554	GO:0005515
YMR068W	YKL203C	GO:0005554	GO:0016303	GO:0005554	GO:0035004	GO:0005554	GO:0016303
YMR068W	YGL250W	GO:0005554	GO:0005554	GO:0005554	GO:0005554	GO:0005554	GO:0005554
YMR068W	YIL105C	GO:0005554	GO:0005554	GO:0005554	GO:0005554	GO:0005554	GO:0005554
YMR068W	YNL047C	GO:0005554	GO:0005554	GO:0005554	GO:0005554	GO:0005554	GO:0005554
YPR122W	YKL011C	GO:0004222	GO:0004520	GO:0004175	GO:0004518	GO:0004222	GO:0004536
YPR122W	YPR111W	GO:0004222	GO:0004674	GO:0004175	GO:0004674	GO:0004222	GO:0004674
YIL140W	YBR160W	GO:0005554	GO:0004693	GO:0005554	GO:0004674	GO:0005554	GO:0004693
YIL124W	YBR017C	GO:0000140	GO:0008139	GO:0016616	GO:0008139	GO:0000140	GO:0008139
YIL124W	YGL137W	GO:0000140	GO:0005554	GO:0016616	GO:0005554	GO:0000140	GO:0005554
YIL124W	YLR447C	GO:0000140	GO:0046961	GO:0016616	GO:0016820	GO:0000140	GO:0042626
YOR134W	YDR192C	GO:0005100	GO:0005198	GO:0005100	GO:0005198	GO:0005100	GO:0005198
YBR068C	YDR385W	GO:0015171	GO:0003746	GO:0015171	GO:0003746	GO:0015171	GO:0003746
YKR099W	YLR438C-A	GO:0003702	GO:0017070	GO:0003702	GO:0017069	GO:0003702	GO:0017070
YKR099W	YIR009W	GO:0003702	GO:0003723	GO:0003702	GO:0003723	GO:0003702	GO:0003723
YKR099W	YDL106C	GO:0003702	GO:0003700	GO:0003702	GO:0003700	GO:0003702	GO:0003700
YKR099W	YLR058C	GO:0003702	GO:0004372	GO:0003702	GO:0008168	GO:0003702	GO:0004372
YKR099W	YGR229C	GO:0003702	GO:0005554	GO:0003702	GO:0005554	GO:0003702	GO:0005554
YKR099W	YGL242C	GO:0003702	GO:0005554	GO:0003702	GO:0005554	GO:0003702	GO:0005554
YHR208W	YJR148W	GO:0004084	GO:0004084	GO:0008483	GO:0008483	GO:0004084	GO:0004084
YHR208W	YDL220C	GO:0004084	GO:0003697	GO:0008483	GO:0003697	GO:0004084	GO:0003697
YHR208W	YBR055C	GO:0004084	GO:0008248	GO:0008483	GO:0003729	GO:0004084	GO:0008248
YJR148W	YHR152W	GO:0004084	GO:0005554	GO:0008483	GO:0005554	GO:0004084	GO:0005554
YJR148W	YER022W	GO:0004084	GO:0016455	GO:0008483	GO:0016455	GO:0004084	GO:0016455
YJL020C	YDR155C	GO:0017024	GO:0003755	GO:0017022	GO:0003755	GO:0017024	GO:0003755
YJL020C	YNL023C	GO:0017024	GO:0003700	GO:0017022	GO:0003700	GO:0017024	GO:0003700
YJL020C	YER032W	GO:0017024	GO:0005554	GO:0017022	GO:0005554	GO:0017024	GO:0005554
YJL020C	YPR184W	GO:0017024	GO:0004135	GO:0017022	GO:0004135	GO:0017024	GO:0004135
YJL020C	YLR258W	GO:0017024	GO:0004373	GO:0017022	GO:0016758	GO:0017024	GO:0046527
YJL020C	YMR032W	GO:0017024	GO:0008092	GO:0017022	GO:0008092	GO:0017024	GO:0008092
YJL020C	YOL133W	GO:0017024	GO:0004842	GO:0017022	GO:0016881	GO:0017024	GO:0004842
YJL020C	YBL002W	GO:0017024	GO:0003677	GO:0017022	GO:0003677	GO:0017024	GO:0003677
YJL020C	YOR181W	GO:0017024	GO:0008092	GO:0017022	GO:0008092	GO:0017024	GO:0008092
YJL020C	YKL129C	GO:0017024	GO:0000146	GO:0017022	GO:0000146	GO:0017024	GO:0000146
YJL020C	YMR109W	GO:0017024	GO:0000146	GO:0017022	GO:0000146	GO:0017024	GO:0000146
YJL020C	YOR156C	GO:0017024	GO:0005554	GO:0017022	GO:0005554	GO:0017024	GO:0005554
YJL020C	YBL105C	GO:0017024	GO:0004697	GO:0017022	GO:0004674	GO:0017024	GO:0004697
YJL020C	YDR409W	GO:0017024	GO:0019789	GO:0017022	GO:0016881	GO:0017024	GO:0019787
YJL020C	YGR048W	GO:0017024	GO:0005515	GO:0017022	GO:0005515	GO:0017024	GO:0005515
YJL020C	YLR337C	GO:0017024	GO:0003779	GO:0017022	GO:0003779	GO:0017024	GO:0003779
YJL020C	YDL129W	GO:0017024	GO:0005554	GO:0017022	GO:0005554	GO:0017024	GO:0005554
YJL020C	YIR003W	GO:0017024	GO:0005554	GO:0017022	GO:0005554	GO:0017024	GO:0005554
YJL020C	YOR081C	GO:0017024	GO:0005554	GO:0017022	GO:0005554	GO:0017024	GO:0005554
YPL255W	YBR160W	GO:0005200	GO:0004693	GO:0005200	GO:0004674	GO:0005200	GO:0004693
YPL255W	YMR199W	GO:0005200	GO:0016538	GO:0005200	GO:0016538	GO:0005200	GO:0016538
YPL255W	YNL188W	GO:0005200	GO:0005515	GO:0005200	GO:0005515	GO:0005200	GO:0005515
YPL255W	YGL075C	GO:0005200	GO:0005200	GO:0005200	GO:0005200	GO:0005200	GO:0005200
YPL255W	YHL004W	GO:0005200	GO:0000049	GO:0005200	GO:0000049	GO:0005200	GO:0000049
YPL255W	YEL062W	GO:0005200	GO:0016247	GO:0005200	GO:0016247	GO:0005200	GO:0016247
YPL255W	YML092C	GO:0005200	GO:0004175	GO:0005200	GO:0004175	GO:0005200	GO:0004175
YPL255W	YHL006C	GO:0005200	GO:0005554	GO:0005200	GO:0005554	GO:0005200	GO:0005554
YPL255W	YPL124W	GO:0005200	GO:0005200	GO:0005200	GO:0005200	GO:0005200	GO:0005200
YPL255W	YML064C	GO:0005200	GO:0005515	GO:0005200	GO:0005515	GO:0005200	GO:0005515
YPL255W	YBR270C	GO:0005200	GO:0005554	GO:0005200	GO:0005554	GO:0005200	GO:0005554
YPL255W	YLR392C	GO:0005200	GO:0005554	GO:0005200	GO:0005554	GO:0005200	GO:0005554
YPL255W	YFR049W	GO:0005200	GO:0003735	GO:0005200	GO:0003735	GO:0005200	GO:0003735
YJL095W	YNL271C	GO:0004709	GO:0005519	GO:0004674	GO:0005519	GO:0004702	GO:0005519
YJL095W	YPL084W	GO:0004709	GO:0005478	GO:0004674	GO:0005478	GO:0004702	GO:0005478
YJL095W	YHR082C	GO:0004709	GO:0004674	GO:0004674	GO:0004674	GO:0004702	GO:0004674
YJL095W	YOR231W	GO:0004709	GO:0004708	GO:0004674	GO:0004712	GO:0004702	GO:0004708
YJL095W	YPL140C	GO:0004709	GO:0004708	GO:0004674	GO:0004712	GO:0004702	GO:0004708
YJL095W	YKL129C	GO:0004709	GO:0000146	GO:0004674	GO:0000146	GO:0004702	GO:0000146
YJL095W	YMR109W	GO:0004709	GO:0000146	GO:0004674	GO:0000146	GO:0004702	GO:0000146
YJL095W	YHR030C	GO:0004709	GO:0004707	GO:0004674	GO:0004674	GO:0004702	GO:0004702
YJL095W	YMR304W	GO:0004709	GO:0004843	GO:0004674	GO:0008234	GO:0004702	GO:0004843
YER167W	YBR160W	GO:0005554	GO:0004693	GO:0005554	GO:0004674	GO:0005554	GO:0004693
YER167W	YOL108C	GO:0005554	GO:0003704	GO:0005554	GO:0003704	GO:0005554	GO:0003704
YER167W	YGR040W	GO:0005554	GO:0004707	GO:0005554	GO:0004674	GO:0005554	GO:0004702
YER167W	YGR229C	GO:0005554	GO:0005554	GO:0005554	GO:0005554	GO:0005554	GO:0005554
YDR361C	YJR091C	GO:0005554	GO:0003729	GO:0005554	GO:0003729	GO:0005554	GO:0003729
YDR361C	YBL087C	GO:0005554	GO:0003735	GO:0005554	GO:0003735	GO:0005554	GO:0003735
YDR361C	YER117W	GO:0005554	GO:0003735	GO:0005554	GO:0003735	GO:0005554	GO:0003735
YIL033C	YIL035C	GO:0004862	GO:0004682	GO:0004860	GO:0004674	GO:0004862	GO:0004680
YIL033C	YJR017C	GO:0004862	GO:0003755	GO:0004860	GO:0003755	GO:0004862	GO:0003755
YIL033C	YER133W	GO:0004862	GO:0000163	GO:0004860	GO:0042578	GO:0004862	GO:0016791
YIL033C	YLR347C	GO:0004862	GO:0008320	GO:0004860	GO:0008320	GO:0004862	GO:0008320
YIL033C	YIL128W	GO:0004862	GO:0003702	GO:0004860	GO:0003702	GO:0004862	GO:0003702
YIL033C	YMR022W	GO:0004862	GO:0004842	GO:0004860	GO:0016881	GO:0004862	GO:0004842
YIL033C	YIL061C	GO:0004862	GO:0003729	GO:0004860	GO:0003729	GO:0004862	GO:0003729
YIL033C	YBL106C	GO:0004862	GO:0005554	GO:0004860	GO:0005554	GO:0004862	GO:0005554
YIL033C	YNL189W	GO:0004862	GO:0008320	GO:0004860	GO:0008320	GO:0004862	GO:0008320
YIL033C	YPR086W	GO:0004862	GO:0016251	GO:0004860	GO:0016251	GO:0004862	GO:0016251
YIL033C	YJL164C	GO:0004862	GO:0004691	GO:0004860	GO:0004674	GO:0004862	GO:0004690
YIL033C	YPL203W	GO:0004862	GO:0004691	GO:0004860	GO:0004674	GO:0004862	GO:0004690
YIL033C	YKL166C	GO:0004862	GO:0004691	GO:0004860	GO:0004674	GO:0004862	GO:0004690
YIL033C	YHR135C	GO:0004862	GO:0004681	GO:0004860	GO:0004674	GO:0004862	GO:0004680
YIL033C	YNL093W	GO:0004862	GO:0003924	GO:0004860	GO:0016818	GO:0004862	GO:0003924
YLR399C	YDL070W	GO:0030528	GO:0005554	GO:0030528	GO:0005554	GO:0030528	GO:0005554
YLR399C	YIL002C	GO:0030528	GO:0004445	GO:0030528	GO:0042578	GO:0030528	GO:0016791
YLR399C	YDR328C	GO:0030528	GO:0004842	GO:0030528	GO:0016881	GO:0030528	GO:0004842
YLR399C	YDR410C	GO:0030528	GO:0004671	GO:0030528	GO:0008168	GO:0030528	GO:0008171
YLR399C	YNL244C	GO:0030528	GO:0003743	GO:0030528	GO:0003743	GO:0030528	GO:0003743
YLR399C	YOR338W	GO:0030528	GO:0005554	GO:0030528	GO:0005554	GO:0030528	GO:0005554
YDL070W	YER133W	GO:0005554	GO:0000163	GO:0005554	GO:0042578	GO:0005554	GO:0016791
YDL070W	YBR009C	GO:0005554	GO:0003677	GO:0005554	GO:0003677	GO:0005554	GO:0003677
YDL070W	YGL075C	GO:0005554	GO:0005200	GO:0005554	GO:0005200	GO:0005554	GO:0005200
YDL070W	YGL063W	GO:0005554	GO:0004730	GO:0005554	GO:0016836	GO:0005554	GO:0004730
YDL070W	YOL131W	GO:0005554	GO:0005554	GO:0005554	GO:0005554	GO:0005554	GO:0005554
YAL060W	YER081W	GO:0000721	GO:0004617	GO:0016616	GO:0016616	GO:0000721	GO:0004617
YNL039W	YGR246C	GO:0003709	GO:0003709	GO:0003709	GO:0003709	GO:0003709	GO:0003709
YNL039W	YER148W	GO:0003709	GO:0003677	GO:0003709	GO:0003677	GO:0003709	GO:0003677
YNL039W	YGR047C	GO:0003709	GO:0003709	GO:0003709	GO:0003709	GO:0003709	GO:0003709
YNL039W	YOL115W	GO:0003709	GO:0003887	GO:0003709	GO:0016779	GO:0003709	GO:0003887
YNL039W	YGL250W	GO:0003709	GO:0005554	GO:0003709	GO:0005554	GO:0003709	GO:0005554
YBR200W	YBL085W	GO:0005515	GO:0005543	GO:0005515	GO:0005543	GO:0005515	GO:0005543
YBR200W	YER114C	GO:0005515	GO:0005543	GO:0005515	GO:0005543	GO:0005515	GO:0005543
YBR200W	YGR134W	GO:0005515	GO:0005554	GO:0005515	GO:0005554	GO:0005515	GO:0005554
YBR200W	YAL041W	GO:0005515	GO:0005089	GO:0005515	GO:0005085	GO:0005515	GO:0005089
YBR200W	YBR160W	GO:0005515	GO:0004693	GO:0005515	GO:0004674	GO:0005515	GO:0004693
YBR200W	YLR229C	GO:0005515	GO:0004871	GO:0005515	GO:0004871	GO:0005515	GO:0004871
YBR200W	YJL157C	GO:0005515	GO:0004861	GO:0005515	GO:0004860	GO:0005515	GO:0004861
YBR200W	YOR181W	GO:0005515	GO:0008092	GO:0005515	GO:0008092	GO:0005515	GO:0008092
YBR200W	YGR152C	GO:0005515	GO:0003924	GO:0005515	GO:0016818	GO:0005515	GO:0003924
YBR200W	YGL233W	GO:0005515	GO:0005515	GO:0005515	GO:0005515	GO:0005515	GO:0005515
YBR200W	YHL007C	GO:0005515	GO:0004674	GO:0005515	GO:0004674	GO:0005515	GO:0004674
YBR200W	YDR103W	GO:0005515	GO:0005078	GO:0005515	GO:0005078	GO:0005515	GO:0005078
YBR200W	YJL187C	GO:0005515	GO:0004672	GO:0005515	GO:0004672	GO:0005515	GO:0004672
YBR200W	YEL043W	GO:0005515	GO:0005554	GO:0005515	GO:0005554	GO:0005515	GO:0005554
YER155C	YAR014C	GO:0005100	GO:0005554	GO:0005100	GO:0005554	GO:0005100	GO:0005554
YER155C	YGL130W	GO:0005100	GO:0004484	GO:0005100	GO:0016779	GO:0005100	GO:0008192
YER155C	YBL038W	GO:0005100	GO:0000048	GO:0005100	GO:0016755	GO:0005100	GO:0000048
YER155C	YBR251W	GO:0005100	GO:0003735	GO:0005100	GO:0003735	GO:0005100	GO:0003735
YER155C	YNL061W	GO:0005100	GO:0008173	GO:0005100	GO:0008168	GO:0005100	GO:0008173
YER155C	YNL201C	GO:0005100	GO:0005554	GO:0005100	GO:0005554	GO:0005100	GO:0005554
YER155C	YDL059C	GO:0005100	GO:0000739	GO:0005100	GO:0003690	GO:0005100	GO:0000739
YER155C	YNL207W	GO:0005100	GO:0005487	GO:0005100	GO:0005487	GO:0005100	GO:0005487
YER155C	YDL047W	GO:0005100	GO:0004722	GO:0005100	GO:0042578	GO:0005100	GO:0016791
YER155C	YPR088C	GO:0005100	GO:0005048	GO:0005100	GO:0005048	GO:0005100	GO:0005048
YER155C	YOL087C	GO:0005100	GO:0005554	GO:0005100	GO:0005554	GO:0005100	GO:0005554
YPL115C	YPL161C	GO:0005100	GO:0005554	GO:0005100	GO:0005554	GO:0005100	GO:0005554
YPL115C	YBR160W	GO:0005100	GO:0004693	GO:0005100	GO:0004674	GO:0005100	GO:0004693
YPL115C	YNL298W	GO:0005100	GO:0004674	GO:0005100	GO:0004674	GO:0005100	GO:0004674
YPL115C	YDR141C	GO:0005100	GO:0005554	GO:0005100	GO:0005554	GO:0005100	GO:0005554
YPL115C	YGR040W	GO:0005100	GO:0004707	GO:0005100	GO:0004674	GO:0005100	GO:0004702
YPL115C	YBL026W	GO:0005100	GO:0008248	GO:0005100	GO:0003729	GO:0005100	GO:0008248
YPL115C	YIL055C	GO:0005100	GO:0005554	GO:0005100	GO:0005554	GO:0005100	GO:0005554
YPL115C	YGR270W	GO:0005100	GO:0016887	GO:0005100	GO:0016818	GO:0005100	GO:0016887
YPL115C	YMR273C	GO:0005100	GO:0005515	GO:0005100	GO:0005515	GO:0005100	GO:0005515
YPL115C	YML109W	GO:0005100	GO:0005554	GO:0005100	GO:0005554	GO:0005100	GO:0005554
YPL161C	YJR076C	GO:0005554	GO:0005200	GO:0005554	GO:0005200	GO:0005554	GO:0005200
YPL161C	YHR107C	GO:0005554	GO:0005200	GO:0005554	GO:0005200	GO:0005554	GO:0005200
YPL161C	YAL041W	GO:0005554	GO:0005089	GO:0005554	GO:0005085	GO:0005554	GO:0005089
YPL161C	YLR229C	GO:0005554	GO:0004871	GO:0005554	GO:0004871	GO:0005554	GO:0004871
YPL161C	YIL150C	GO:0005554	GO:0003682	GO:0005554	GO:0003682	GO:0005554	GO:0003682
YPL161C	YLL038C	GO:0005554	GO:0030276	GO:0005554	GO:0030276	GO:0005554	GO:0030276
YPL161C	YHR061C	GO:0005554	GO:0005083	GO:0005554	GO:0005083	GO:0005554	GO:0005083
YPL161C	YDR309C	GO:0005554	GO:0005083	GO:0005554	GO:0005083	GO:0005554	GO:0005083
YPL161C	YOR156C	GO:0005554	GO:0005554	GO:0005554	GO:0005554	GO:0005554	GO:0005554
YPL161C	YPR165W	GO:0005554	GO:0004871	GO:0005554	GO:0004871	GO:0005554	GO:0004871
YPL161C	YNL090W	GO:0005554	GO:0004871	GO:0005554	GO:0004871	GO:0005554	GO:0004871
YPL161C	YKR055W	GO:0005554	GO:0004871	GO:0005554	GO:0004871	GO:0005554	GO:0004871
YPL161C	YGR152C	GO:0005554	GO:0003924	GO:0005554	GO:0016818	GO:0005554	GO:0003924
YPL161C	YER047C	GO:0005554	GO:0016887	GO:0005554	GO:0016818	GO:0005554	GO:0016887
YPL161C	YGL126W	GO:0005554	GO:0005554	GO:0005554	GO:0005554	GO:0005554	GO:0005554
YPL161C	YDR218C	GO:0005554	GO:0005200	GO:0005554	GO:0005200	GO:0005554	GO:0005200
YPL161C	YDL064W	GO:0005554	GO:0008640	GO:0005554	GO:0008640	GO:0005554	GO:0008640
YPL161C	YER158C	GO:0005554	GO:0005554	GO:0005554	GO:0005554	GO:0005554	GO:0005554
YPL161C	YIL163C	GO:0005554	CHECKX	GO:0005554	CHECKX	GO:0005554	CHECKX
YPL161C	YLR049C	GO:0005554	GO:0005554	GO:0005554	GO:0005554	GO:0005554	GO:0005554
YIL004C	YLR078C	GO:0005485	GO:0005485	GO:0005485	GO:0005485	GO:0005485	GO:0005485
YIL004C	YDL145C	GO:0005485	GO:0005554	GO:0005485	GO:0005554	GO:0005485	GO:0005554
YIL004C	YFR051C	GO:0005485	GO:0005515	GO:0005485	GO:0005515	GO:0005485	GO:0005515
YIL004C	YPL010W	GO:0005485	GO:0005515	GO:0005485	GO:0005515	GO:0005485	GO:0005515
YIL004C	YPL218W	GO:0005485	GO:0003924	GO:0005485	GO:0016818	GO:0005485	GO:0003924
YIL004C	YNL287W	GO:0005485	GO:0005554	GO:0005485	GO:0005554	GO:0005485	GO:0005554
YIL004C	YPR181C	GO:0005485	GO:0005096	GO:0005485	GO:0005096	GO:0005485	GO:0005096
YIL004C	YIL109C	GO:0005485	GO:0005515	GO:0005485	GO:0005515	GO:0005485	GO:0005515
YIL004C	YDR238C	GO:0005485	GO:0005554	GO:0005485	GO:0005554	GO:0005485	GO:0005554
YIL004C	YGL137W	GO:0005485	GO:0005554	GO:0005485	GO:0005554	GO:0005485	GO:0005554
YIL004C	YIL076W	GO:0005485	GO:0005554	GO:0005485	GO:0005554	GO:0005485	GO:0005554
YIL004C	YLR026C	GO:0005485	GO:0005486	GO:0005485	GO:0005486	GO:0005485	GO:0005486
YIL004C	YDR189W	GO:0005485	GO:0000149	GO:0005485	GO:0000149	GO:0005485	GO:0000149
YIL004C	YDR100W	GO:0005485	GO:0005554	GO:0005485	GO:0005554	GO:0005485	GO:0005554
YPR176C	YJL031C	GO:0004663	GO:0004663	GO:0004659	GO:0004659	GO:0008318	GO:0008318
YKR068C	YML077W	GO:0005554	GO:0005554	GO:0005554	GO:0005554	GO:0005554	GO:0005554
YKR068C	YLR342W	GO:0005554	GO:0003843	GO:0005554	GO:0016758	GO:0005554	GO:0046527
YKR068C	YDR108W	GO:0005554	GO:0005554	GO:0005554	GO:0005554	GO:0005554	GO:0005554
YKR068C	YGR166W	GO:0005554	GO:0005554	GO:0005554	GO:0005554	GO:0005554	GO:0005554
YKR068C	YDR407C	GO:0005554	GO:0005554	GO:0005554	GO:0005554	GO:0005554	GO:0005554
YKR068C	YMR218C	GO:0005554	GO:0005554	GO:0005554	GO:0005554	GO:0005554	GO:0005554
YKR068C	YBR254C	GO:0005554	GO:0005554	GO:0005554	GO:0005554	GO:0005554	GO:0005554
YKR068C	YDR246W	GO:0005554	GO:0005554	GO:0005554	GO:0005554	GO:0005554	GO:0005554
YKR068C	YDR472W	GO:0005554	GO:0005554	GO:0005554	GO:0005554	GO:0005554	GO:0005554
YKR068C	YOR115C	GO:0005554	GO:0005554	GO:0005554	GO:0005554	GO:0005554	GO:0005554
YJL031C	YOR370C	GO:0004663	GO:0005084	GO:0004659	GO:0005084	GO:0008318	GO:0005084
YJL031C	YCR041W	GO:0004663	CHECKX	GO:0004659	CHECKX	GO:0008318	CHECKX
YML077W	YBR093C	GO:0005554	GO:0003993	GO:0005554	GO:0042578	GO:0005554	GO:0016791
YML077W	YBR254C	GO:0005554	GO:0005554	GO:0005554	GO:0005554	GO:0005554	GO:0005554
YML077W	YDR472W	GO:0005554	GO:0005554	GO:0005554	GO:0005554	GO:0005554	GO:0005554
YJR053W	YLR078C	GO:0005096	GO:0005485	GO:0005096	GO:0005485	GO:0005096	GO:0005485
YJR053W	YMR055C	GO:0005096	GO:0005096	GO:0005096	GO:0005096	GO:0005096	GO:0005096
YJR053W	YFR028C	GO:0005096	GO:0004721	GO:0005096	GO:0042578	GO:0005096	GO:0016791
YJR053W	YMR001C	GO:0005096	GO:0004674	GO:0005096	GO:0004674	GO:0005096	GO:0004674
YJR053W	YMR319C	GO:0005096	GO:0005381	GO:0005096	GO:0015082	GO:0005096	GO:0005381
YJR053W	YGL121C	GO:0005096	GO:0004871	GO:0005096	GO:0004871	GO:0005096	GO:0004871
YJR053W	YNL238W	GO:0005096	GO:0004252	GO:0005096	GO:0004175	GO:0005096	GO:0004252
YJR053W	YLR389C	GO:0005096	GO:0008237	GO:0005096	GO:0008237	GO:0005096	GO:0008237
YJR053W	YML064C	GO:0005096	GO:0005515	GO:0005096	GO:0005515	GO:0005096	GO:0005515
YOR198C	YKR030W	GO:0003723	GO:0005554	GO:0003723	GO:0005554	GO:0003723	GO:0005554
YOR198C	YLR453C	GO:0003723	GO:0042162	GO:0003723	GO:0042162	GO:0003723	GO:0042162
YOR198C	YLR128W	GO:0003723	GO:0005554	GO:0003723	GO:0005554	GO:0003723	GO:0005554
YDR299W	YDL017W	GO:0005554	GO:0004674	GO:0005554	GO:0004674	GO:0005554	GO:0004674
YDR299W	YGR145W	GO:0005554	GO:0005554	GO:0005554	GO:0005554	GO:0005554	GO:0005554
YDR299W	YCL059C	GO:0005554	GO:0005554	GO:0005554	GO:0005554	GO:0005554	GO:0005554
YDR299W	YER127W	GO:0005554	GO:0003723	GO:0005554	GO:0003723	GO:0005554	GO:0003723
YDR299W	YCR057C	GO:0005554	GO:0030515	GO:0005554	GO:0030515	GO:0005554	GO:0030515
YDR299W	YGR090W	GO:0005554	GO:0030515	GO:0005554	GO:0030515	GO:0005554	GO:0030515
YGR282C	YKR026C	GO:0004338	GO:0003743	GO:0004553	GO:0003743	GO:0015926	GO:0003743
YGR282C	YBR017C	GO:0004338	GO:0008139	GO:0004553	GO:0008139	GO:0015926	GO:0008139
YGR282C	YDL225W	GO:0004338	GO:0005200	GO:0004553	GO:0005200	GO:0015926	GO:0005200
YGR282C	YDL042C	GO:0004338	GO:0004407	GO:0004553	GO:0016811	GO:0015926	GO:0019213
YGR282C	YDL047W	GO:0004338	GO:0004722	GO:0004553	GO:0042578	GO:0015926	GO:0016791
YCL029C	YER016W	GO:0008017	GO:0005200	GO:0015631	GO:0005200	GO:0008017	GO:0005200
YCL029C	YPL155C	GO:0008017	GO:0003777	GO:0015631	GO:0003777	GO:0008017	GO:0003777
YCL029C	YKL103C	GO:0008017	GO:0004250	GO:0015631	GO:0008238	GO:0008017	GO:0004177
YCL029C	YPL124W	GO:0008017	GO:0005200	GO:0015631	GO:0005200	GO:0008017	GO:0005200
YCL029C	YLR045C	GO:0008017	GO:0005200	GO:0015631	GO:0005200	GO:0008017	GO:0005200
YCL029C	YML085C	GO:0008017	GO:0005200	GO:0015631	GO:0005200	GO:0008017	GO:0005200
YER016W	YGL061C	GO:0005200	GO:0005200	GO:0005200	GO:0005200	GO:0005200	GO:0005200
YER016W	YFR050C	GO:0005200	GO:0004175	GO:0005200	GO:0004175	GO:0005200	GO:0004175
YER016W	YML085C	GO:0005200	GO:0005200	GO:0005200	GO:0005200	GO:0005200	GO:0005200
YNR058W	YCR092C	GO:0004015	GO:0003684	GO:0008483	GO:0003684	GO:0004015	GO:0003684
YNR058W	YDR488C	GO:0004015	GO:0003777	GO:0008483	GO:0003777	GO:0004015	GO:0003777
YNR058W	YJL128C	GO:0004015	GO:0005078	GO:0008483	GO:0005078	GO:0004015	GO:0005078
YNR058W	YJR035W	GO:0004015	GO:0008094	GO:0008483	GO:0016818	GO:0004015	GO:0016887
YNR058W	YLR105C	GO:0004015	GO:0000213	GO:0008483	GO:0004518	GO:0004015	GO:0004519
YNR058W	YEL064C	GO:0004015	GO:0005215	GO:0008483	GO:0005215	GO:0004015	GO:0005215
YNR058W	YEL070W	GO:0004015	GO:0005554	GO:0008483	GO:0005554	GO:0004015	GO:0005554
YJR089W	YGR140W	GO:0005554	GO:0008301	GO:0005554	GO:0008301	GO:0005554	GO:0008301
YJR089W	YDL017W	GO:0005554	GO:0004674	GO:0005554	GO:0004674	GO:0005554	GO:0004674
YJR089W	YDR328C	GO:0005554	GO:0004842	GO:0005554	GO:0016881	GO:0005554	GO:0004842
YJR089W	YDR415C	GO:0005554	GO:0005554	GO:0005554	GO:0005554	GO:0005554	GO:0005554
YJL058C	YNL006W	GO:0005554	GO:0005515	GO:0005554	GO:0005515	GO:0005554	GO:0005515
YJL058C	YIL046W	GO:0005554	GO:0005515	GO:0005554	GO:0005515	GO:0005554	GO:0005515
YJL058C	YNL201C	GO:0005554	GO:0005554	GO:0005554	GO:0005554	GO:0005554	GO:0005554
YJL058C	YBR260C	GO:0005554	GO:0005100	GO:0005554	GO:0005100	GO:0005554	GO:0005100
YJL058C	YNL189W	GO:0005554	GO:0008320	GO:0005554	GO:0008320	GO:0005554	GO:0008320
YJL058C	YML098W	GO:0005554	GO:0016251	GO:0005554	GO:0016251	GO:0005554	GO:0016251
YJL058C	YKL203C	GO:0005554	GO:0016303	GO:0005554	GO:0035004	GO:0005554	GO:0016303
YJL058C	YER093C	GO:0005554	GO:0005515	GO:0005554	GO:0005515	GO:0005554	GO:0005515
YJL058C	YLR373C	GO:0005554	GO:0005554	GO:0005554	GO:0005554	GO:0005554	GO:0005554
YJL058C	YLR447C	GO:0005554	GO:0046961	GO:0005554	GO:0016820	GO:0005554	GO:0042626
YJL058C	YGR071C	GO:0005554	GO:0005554	GO:0005554	GO:0005554	GO:0005554	GO:0005554
YJL058C	YNL092W	GO:0005554	GO:0008757	GO:0005554	GO:0008168	GO:0005554	GO:0008757
YFL007W	YML092C	GO:0005554	GO:0004175	GO:0005554	GO:0004175	GO:0005554	GO:0004175
YFL007W	YGL011C	GO:0005554	GO:0004175	GO:0005554	GO:0004175	GO:0005554	GO:0004175
YFL007W	YDR227W	GO:0005554	GO:0030527	GO:0005554	GO:0030527	GO:0005554	GO:0030527
YFL007W	YML109W	GO:0005554	GO:0005554	GO:0005554	GO:0005554	GO:0005554	GO:0005554
YER177W	YDR099W	GO:0005515	GO:0005515	GO:0005515	GO:0005515	GO:0005515	GO:0005515
YER177W	YIL159W	GO:0005515	GO:0008092	GO:0005515	GO:0008092	GO:0005515	GO:0008092
YER177W	YER114C	GO:0005515	GO:0005543	GO:0005515	GO:0005543	GO:0005515	GO:0005543
YER177W	YPR030W	GO:0005515	GO:0005554	GO:0005515	GO:0005554	GO:0005515	GO:0005554
YER177W	YDL117W	GO:0005515	GO:0005554	GO:0005515	GO:0005554	GO:0005515	GO:0005554
YER177W	YLR258W	GO:0005515	GO:0004373	GO:0005515	GO:0016758	GO:0005515	GO:0046527
YER177W	YDR017C	GO:0005515	GO:0004428	GO:0005515	GO:0004428	GO:0005515	GO:0004428
YER177W	YDR062W	GO:0005515	GO:0004758	GO:0005515	GO:0016747	GO:0005515	GO:0008415
YER177W	YDR001C	GO:0005515	GO:0004555	GO:0005515	GO:0004553	GO:0005515	GO:0015927
YER177W	YDR028C	GO:0005515	GO:0000163	GO:0005515	GO:0042578	GO:0005515	GO:0016791
YER177W	YGL115W	GO:0005515	GO:0030295	GO:0005515	GO:0030295	GO:0005515	GO:0030295
YER177W	YDR006C	GO:0005515	GO:0005554	GO:0005515	GO:0005554	GO:0005515	GO:0005554
YER177W	YNL189W	GO:0005515	GO:0008320	GO:0005515	GO:0008320	GO:0005515	GO:0008320
YER177W	YHL007C	GO:0005515	GO:0004674	GO:0005515	GO:0004674	GO:0005515	GO:0004674
YER177W	YBL034C	GO:0005515	GO:0005200	GO:0005515	GO:0005200	GO:0005515	GO:0005200
YER177W	YPL032C	GO:0005515	GO:0005554	GO:0005515	GO:0005554	GO:0005515	GO:0005554
YER177W	YFR017C	GO:0005515	GO:0005554	GO:0005515	GO:0005554	GO:0005515	GO:0005554
YER177W	YIL028W	GO:0005515	CHECKX	GO:0005515	CHECKX	GO:0005515	CHECKX
YDR099W	YLR267W	GO:0005515	GO:0005554	GO:0005515	GO:0005554	GO:0005515	GO:0005554
YDR099W	YPR030W	GO:0005515	GO:0005554	GO:0005515	GO:0005554	GO:0005515	GO:0005554
YDR099W	YBL043W	GO:0005515	GO:0005554	GO:0005515	GO:0005554	GO:0005515	GO:0005554
YDR099W	YDR130C	GO:0005515	GO:0005515	GO:0005515	GO:0005515	GO:0005515	GO:0005515
YDR099W	YNL199C	GO:0005515	GO:0016563	GO:0005515	GO:0016563	GO:0005515	GO:0016563
YDR099W	YDR309C	GO:0005515	GO:0005083	GO:0005515	GO:0005083	GO:0005515	GO:0005083
YDR099W	YDR017C	GO:0005515	GO:0004428	GO:0005515	GO:0004428	GO:0005515	GO:0004428
YDR099W	YDR062W	GO:0005515	GO:0004758	GO:0005515	GO:0016747	GO:0005515	GO:0008415
YDR099W	YCL051W	GO:0005515	GO:0030528	GO:0005515	GO:0030528	GO:0005515	GO:0030528
YDR099W	YOR298C-A	GO:0005515	GO:0003713	GO:0005515	GO:0003712	GO:0005515	GO:0003713
YDR099W	YNL293W	GO:0005515	GO:0005097	GO:0005515	GO:0005097	GO:0005515	GO:0005097
YDR099W	YDR001C	GO:0005515	GO:0004555	GO:0005515	GO:0004553	GO:0005515	GO:0015927
YDR099W	YBR001C	GO:0005515	GO:0004555	GO:0005515	GO:0004553	GO:0005515	GO:0015927
YDR099W	YNL267W	GO:0005515	GO:0004430	GO:0005515	GO:0004430	GO:0005515	GO:0004430
YDR099W	YGR123C	GO:0005515	GO:0004722	GO:0005515	GO:0042578	GO:0005515	GO:0016791
YDR099W	YAL017W	GO:0005515	GO:0004674	GO:0005515	GO:0004674	GO:0005515	GO:0004674
YDR099W	YBR050C	GO:0005515	GO:0000163	GO:0005515	GO:0042578	GO:0005515	GO:0016791
YDR099W	YLR453C	GO:0005515	GO:0042162	GO:0005515	GO:0042162	GO:0005515	GO:0042162
YDR099W	YGR214W	GO:0005515	GO:0003735	GO:0005515	GO:0003735	GO:0005515	GO:0003735
YDR099W	YGL252C	GO:0005515	GO:0030528	GO:0005515	GO:0030528	GO:0005515	GO:0030528
YDR099W	YHL007C	GO:0005515	GO:0004674	GO:0005515	GO:0004674	GO:0005515	GO:0004674
YDR099W	YLR177W	GO:0005515	GO:0005554	GO:0005515	GO:0005554	GO:0005515	GO:0005554
YPL217C	YOR080W	GO:0005525	GO:0005554	GO:0019001	GO:0005554	GO:0005525	GO:0005554
YPL217C	YCL059C	GO:0005525	GO:0005554	GO:0019001	GO:0005554	GO:0005525	GO:0005554
YPL217C	YNL061W	GO:0005525	GO:0008173	GO:0019001	GO:0008168	GO:0005525	GO:0008173
YPL217C	YCR057C	GO:0005525	GO:0030515	GO:0019001	GO:0030515	GO:0005525	GO:0030515
YPL217C	YER082C	GO:0005525	GO:0030515	GO:0019001	GO:0030515	GO:0005525	GO:0030515
YJR025C	YLR288C	GO:0000334	GO:0003677	GO:0016702	GO:0003677	GO:0000334	GO:0003677
YJR025C	YML108W	GO:0000334	GO:0005554	GO:0016702	GO:0005554	GO:0000334	GO:0005554
YJL060W	YBR160W	GO:0004061	GO:0004693	GO:0016811	GO:0004674	GO:0004061	GO:0004693
YJL060W	YLR314C	GO:0004061	GO:0005200	GO:0016811	GO:0005200	GO:0004061	GO:0005200
YBL098W	YDL226C	GO:0004502	GO:0003779	GO:0004502	GO:0003779	GO:0004502	GO:0003779
YLR231C	YDL017W	GO:0030429	GO:0004674	GO:0016823	GO:0004674	GO:0030429	GO:0004674
YFR047C	YLR347C	GO:0004514	GO:0008320	GO:0016763	GO:0008320	GO:0004514	GO:0008320
YFR047C	YLL046C	GO:0004514	GO:0003723	GO:0016763	GO:0003723	GO:0004514	GO:0003723
YFR047C	YNL189W	GO:0004514	GO:0008320	GO:0016763	GO:0008320	GO:0004514	GO:0008320
YFR047C	YDL012C	GO:0004514	GO:0005554	GO:0016763	GO:0005554	GO:0004514	GO:0005554
YNL271C	YLR319C	GO:0005519	GO:0005519	GO:0005519	GO:0005519	GO:0005519	GO:0005519
YNL271C	YBR160W	GO:0005519	GO:0004693	GO:0005519	GO:0004674	GO:0005519	GO:0004693
YNL271C	YLR229C	GO:0005519	GO:0004871	GO:0005519	GO:0004871	GO:0005519	GO:0004871
YNL271C	YDL126C	GO:0005519	GO:0016887	GO:0005519	GO:0016818	GO:0005519	GO:0016887
YNL271C	YDR021W	GO:0005519	GO:0004004	GO:0005519	GO:0004004	GO:0005519	GO:0004004
YNL271C	YCL027W	GO:0005519	GO:0005554	GO:0005519	GO:0005554	GO:0005519	GO:0005554
YNL271C	YMR032W	GO:0005519	GO:0008092	GO:0005519	GO:0008092	GO:0005519	GO:0008092
YNL271C	YOR188W	GO:0005519	GO:0005554	GO:0005519	GO:0005554	GO:0005519	GO:0005554
YNL271C	YKL129C	GO:0005519	GO:0000146	GO:0005519	GO:0000146	GO:0005519	GO:0000146
YNL271C	YMR109W	GO:0005519	GO:0000146	GO:0005519	GO:0000146	GO:0005519	GO:0000146
YNL271C	YOR122C	GO:0005519	GO:0003785	GO:0005519	GO:0003779	GO:0005519	GO:0003785
YNL271C	YPR165W	GO:0005519	GO:0004871	GO:0005519	GO:0004871	GO:0005519	GO:0004871
YNL271C	YLL021W	GO:0005519	GO:0005519	GO:0005519	GO:0005519	GO:0005519	GO:0005519
YNL271C	YBR118W	GO:0005519	GO:0003746	GO:0005519	GO:0003746	GO:0005519	GO:0003746
YNL271C	YML109W	GO:0005519	GO:0005554	GO:0005519	GO:0005554	GO:0005519	GO:0005554
YNL233W	YER133W	GO:0005515	GO:0000163	GO:0005515	GO:0042578	GO:0005515	GO:0016791
YNL233W	YGR014W	GO:0005515	GO:0005034	GO:0005515	GO:0005034	GO:0005515	GO:0005034
YNL233W	YBL061C	GO:0005515	GO:0008047	GO:0005515	GO:0008047	GO:0005515	GO:0008047
YNL166C	YCR002C	GO:0005554	GO:0005200	GO:0005554	GO:0005200	GO:0005554	GO:0005200
YNL166C	YJR076C	GO:0005554	GO:0005200	GO:0005554	GO:0005200	GO:0005554	GO:0005200
YNL166C	YHR107C	GO:0005554	GO:0005200	GO:0005554	GO:0005200	GO:0005554	GO:0005200
YNL166C	YLR314C	GO:0005554	GO:0005200	GO:0005554	GO:0005200	GO:0005554	GO:0005200
YNL166C	YDR507C	GO:0005554	GO:0004672	GO:0005554	GO:0004672	GO:0005554	GO:0004672
YNL166C	YDR136C	GO:0005554	CHECKX	GO:0005554	CHECKX	GO:0005554	CHECKX
YNL166C	YDR368W	GO:0005554	GO:0004032	GO:0005554	GO:0016616	GO:0005554	GO:0004032
YIL159W	YLR319C	GO:0008092	GO:0005519	GO:0008092	GO:0005519	GO:0008092	GO:0005519
YIL159W	YLR310C	GO:0008092	GO:0005088	GO:0008092	GO:0005085	GO:0008092	GO:0005088
YIL159W	YCL027W	GO:0008092	GO:0005554	GO:0008092	GO:0005554	GO:0008092	GO:0005554
YIL159W	YMR032W	GO:0008092	GO:0008092	GO:0008092	GO:0008092	GO:0008092	GO:0008092
YIL159W	YKL129C	GO:0008092	GO:0000146	GO:0008092	GO:0000146	GO:0008092	GO:0000146
YIL159W	YMR109W	GO:0008092	GO:0000146	GO:0008092	GO:0000146	GO:0008092	GO:0000146
YIL159W	YLR191W	GO:0008092	GO:0005515	GO:0008092	GO:0005515	GO:0008092	GO:0005515
YIL159W	YOR122C	GO:0008092	GO:0003785	GO:0008092	GO:0003779	GO:0008092	GO:0003785
YIL159W	YKR055W	GO:0008092	GO:0004871	GO:0008092	GO:0004871	GO:0008092	GO:0004871
YIL159W	YKL079W	GO:0008092	GO:0003774	GO:0008092	GO:0003774	GO:0008092	GO:0003774
YIL159W	YLR452C	GO:0008092	GO:0005096	GO:0008092	GO:0005096	GO:0008092	GO:0005096
YIL159W	YLL016W	GO:0008092	GO:0005088	GO:0008092	GO:0005085	GO:0008092	GO:0005088
YBL085W	YLR229C	GO:0005543	GO:0004871	GO:0005543	GO:0004871	GO:0005543	GO:0004871
YBL085W	YER124C	GO:0005543	GO:0005554	GO:0005543	GO:0005554	GO:0005543	GO:0005554
YBL085W	YMR032W	GO:0005543	GO:0008092	GO:0005543	GO:0008092	GO:0005543	GO:0008092
YBL085W	YNL078W	GO:0005543	GO:0005554	GO:0005543	GO:0005554	GO:0005543	GO:0005554
YBL085W	YHL007C	GO:0005543	GO:0004674	GO:0005543	GO:0004674	GO:0005543	GO:0004674
YBL085W	YBR238C	GO:0005543	GO:0005554	GO:0005543	GO:0005554	GO:0005543	GO:0005554
YBL085W	YER158C	GO:0005543	GO:0005554	GO:0005543	GO:0005554	GO:0005543	GO:0005554
YBL085W	YJR056C	GO:0005543	GO:0005554	GO:0005543	GO:0005554	GO:0005543	GO:0005554
YBL085W	YML109W	GO:0005543	GO:0005554	GO:0005543	GO:0005554	GO:0005543	GO:0005554
YER114C	YAL041W	GO:0005543	GO:0005089	GO:0005543	GO:0005085	GO:0005543	GO:0005089
YER114C	YLR229C	GO:0005543	GO:0004871	GO:0005543	GO:0004871	GO:0005543	GO:0004871
YER114C	YNL298W	GO:0005543	GO:0004674	GO:0005543	GO:0004674	GO:0005543	GO:0004674
YER114C	YER124C	GO:0005543	GO:0005554	GO:0005543	GO:0005554	GO:0005543	GO:0005554
YER114C	YJR091C	GO:0005543	GO:0003729	GO:0005543	GO:0003729	GO:0005543	GO:0003729
YER114C	YOR370C	GO:0005543	GO:0005084	GO:0005543	GO:0005084	GO:0005543	GO:0005084
YER114C	YOR188W	GO:0005543	GO:0005554	GO:0005543	GO:0005554	GO:0005543	GO:0005554
YER114C	YER118C	GO:0005543	GO:0005034	GO:0005543	GO:0005034	GO:0005543	GO:0005034
YER114C	YHL007C	GO:0005543	GO:0004674	GO:0005543	GO:0004674	GO:0005543	GO:0004674
YER114C	YEL043W	GO:0005543	GO:0005554	GO:0005543	GO:0005554	GO:0005543	GO:0005554
YER114C	YIR039C	GO:0005543	GO:0004190	GO:0005543	GO:0004175	GO:0005543	GO:0004190
YER114C	YML109W	GO:0005543	GO:0005554	GO:0005543	GO:0005554	GO:0005543	GO:0005554
YPL221W	YBR012C	GO:0005554	CHECKX	GO:0005554	CHECKX	GO:0005554	CHECKX
YLR267W	YAL062W	GO:0005554	GO:0004352	GO:0005554	GO:0016639	GO:0005554	GO:0004352
YLR267W	YDR281C	GO:0005554	GO:0005554	GO:0005554	GO:0005554	GO:0005554	GO:0005554
YLR267W	YDR328C	GO:0005554	GO:0004842	GO:0005554	GO:0016881	GO:0005554	GO:0004842
YNL042W	YBR160W	GO:0005554	GO:0004693	GO:0005554	GO:0004674	GO:0005554	GO:0004693
YNL042W	YIL131C	GO:0005554	GO:0003700	GO:0005554	GO:0003700	GO:0005554	GO:0003700
YNL042W	YOR014W	GO:0005554	GO:0000158	GO:0005554	GO:0042578	GO:0005554	GO:0016791
YLR078C	YHR114W	GO:0005485	GO:0005554	GO:0005485	GO:0005554	GO:0005485	GO:0005554
YLR078C	YDL145C	GO:0005485	GO:0005554	GO:0005485	GO:0005554	GO:0005485	GO:0005554
YLR078C	YMR047C	GO:0005485	GO:0005198	GO:0005485	GO:0005198	GO:0005485	GO:0005198
YLR078C	YMR257C	GO:0005485	GO:0045182	GO:0005485	GO:0045182	GO:0005485	GO:0045182
YLR078C	YMR297W	GO:0005485	GO:0004186	GO:0005485	GO:0008238	GO:0005485	GO:0004180
YLR078C	YFR051C	GO:0005485	GO:0005515	GO:0005485	GO:0005515	GO:0005485	GO:0005515
YLR078C	YPL010W	GO:0005485	GO:0005515	GO:0005485	GO:0005515	GO:0005485	GO:0005515
YLR078C	YGL147C	GO:0005485	GO:0003735	GO:0005485	GO:0003735	GO:0005485	GO:0003735
YLR078C	YPL218W	GO:0005485	GO:0003924	GO:0005485	GO:0016818	GO:0005485	GO:0003924
YLR078C	YNL287W	GO:0005485	GO:0005554	GO:0005485	GO:0005554	GO:0005485	GO:0005554
YLR078C	YLR268W	GO:0005485	GO:0005485	GO:0005485	GO:0005485	GO:0005485	GO:0005485
YLR078C	YPR181C	GO:0005485	GO:0005096	GO:0005485	GO:0005096	GO:0005485	GO:0005096
YLR078C	YIL109C	GO:0005485	GO:0005515	GO:0005485	GO:0005515	GO:0005485	GO:0005515
YLR078C	YDR238C	GO:0005485	GO:0005554	GO:0005485	GO:0005554	GO:0005485	GO:0005554
YLR078C	YGL137W	GO:0005485	GO:0005554	GO:0005485	GO:0005554	GO:0005485	GO:0005554
YLR078C	YIL076W	GO:0005485	GO:0005554	GO:0005485	GO:0005554	GO:0005485	GO:0005554
YLR078C	YLR026C	GO:0005485	GO:0005486	GO:0005485	GO:0005486	GO:0005485	GO:0005486
YLR078C	YBL007C	GO:0005485	GO:0008092	GO:0005485	GO:0008092	GO:0005485	GO:0008092
YLR078C	YDR189W	GO:0005485	GO:0000149	GO:0005485	GO:0000149	GO:0005485	GO:0000149
YLR078C	YML055W	GO:0005485	GO:0005515	GO:0005485	GO:0005515	GO:0005485	GO:0005515
YLR078C	YIL162W	GO:0005485	GO:0004564	GO:0005485	GO:0004553	GO:0005485	GO:0004564
YLR078C	YFR024C	GO:0005485	GO:0005554	GO:0005485	GO:0005554	GO:0005485	GO:0005554
YLR078C	YFL038C	GO:0005485	GO:0003924	GO:0005485	GO:0016818	GO:0005485	GO:0003924
YLL015W	YJR022W	GO:0015127	GO:0008248	GO:0008514	GO:0003729	GO:0008028	GO:0008248
YLL015W	YDL138W	GO:0015127	GO:0005355	GO:0008514	GO:0015149	GO:0008028	GO:0005355
YDL074C	YNL153C	GO:0004842	GO:0015631	GO:0016881	GO:0015631	GO:0004842	GO:0015631
YDL074C	YPL055C	GO:0004842	GO:0005554	GO:0016881	GO:0005554	GO:0004842	GO:0005554
YDL074C	YOL069W	GO:0004842	GO:0005200	GO:0016881	GO:0005200	GO:0004842	GO:0005200
YDL074C	YDR295C	GO:0004842	GO:0004407	GO:0016881	GO:0016811	GO:0004842	GO:0019213
YDL074C	YOR195W	GO:0004842	GO:0005554	GO:0016881	GO:0005554	GO:0004842	GO:0005554
YDL074C	YFL008W	GO:0004842	GO:0003690	GO:0016881	GO:0003690	GO:0004842	GO:0003690
YDL074C	YFR031C	GO:0004842	GO:0016887	GO:0016881	GO:0016818	GO:0004842	GO:0016887
YDL074C	YJL074C	GO:0004842	GO:0016887	GO:0016881	GO:0016818	GO:0004842	GO:0016887
YDL074C	YPR086W	GO:0004842	GO:0016251	GO:0016881	GO:0016251	GO:0004842	GO:0016251
YDL074C	YEL043W	GO:0004842	GO:0005554	GO:0016881	GO:0005554	GO:0004842	GO:0005554
YDL074C	YHR149C	GO:0004842	GO:0005554	GO:0016881	GO:0005554	GO:0004842	GO:0005554
YLR015W	YBR272C	GO:0030528	GO:0005554	GO:0030528	GO:0005554	GO:0030528	GO:0005554
YLR015W	YGL058W	GO:0030528	GO:0004840	GO:0030528	GO:0004840	GO:0030528	GO:0004840
YLR015W	YDL140C	GO:0030528	GO:0003899	GO:0030528	GO:0016779	GO:0030528	GO:0003899
YLR015W	YDR469W	GO:0030528	GO:0003682	GO:0030528	GO:0003682	GO:0030528	GO:0003682
YLR015W	YHR119W	GO:0030528	GO:0042800	GO:0030528	GO:0008168	GO:0030528	GO:0008170
YLR015W	YBR258C	GO:0030528	GO:0042800	GO:0030528	GO:0008168	GO:0030528	GO:0008170
YLR015W	YPL138C	GO:0030528	GO:0016563	GO:0030528	GO:0016563	GO:0030528	GO:0016563
YLR015W	YAR003W	GO:0030528	GO:0016563	GO:0030528	GO:0016563	GO:0030528	GO:0016563
YLR015W	YKL018W	GO:0030528	GO:0042800	GO:0030528	GO:0008168	GO:0030528	GO:0008170
YLR015W	YBR175W	GO:0030528	GO:0003682	GO:0030528	GO:0003682	GO:0030528	GO:0003682
YDL231C	YCR016W	GO:0005554	GO:0005554	GO:0005554	GO:0005554	GO:0005554	GO:0005554
YNR051C	YER151C	GO:0005554	GO:0004843	GO:0005554	GO:0008234	GO:0005554	GO:0004843
YNR051C	YDR259C	GO:0005554	GO:0003702	GO:0005554	GO:0003702	GO:0005554	GO:0003702
YGR246C	YNR003C	GO:0003709	GO:0003899	GO:0003709	GO:0016779	GO:0003709	GO:0003899
YGR246C	YER148W	GO:0003709	GO:0003677	GO:0003709	GO:0003677	GO:0003709	GO:0003677
YGR246C	YBR123C	GO:0003709	GO:0003709	GO:0003709	GO:0003709	GO:0003709	GO:0003709
YGR246C	YGR047C	GO:0003709	GO:0003709	GO:0003709	GO:0003709	GO:0003709	GO:0003709
YBL097W	YLR373C	GO:0005554	GO:0005554	GO:0005554	GO:0005554	GO:0005554	GO:0005554
YPL084W	YJL124C	GO:0005478	GO:0000339	GO:0005478	GO:0000339	GO:0005478	GO:0000339
YPL084W	YLR438C-A	GO:0005478	GO:0017070	GO:0005478	GO:0017069	GO:0005478	GO:0017070
YPL084W	YPR173C	GO:0005478	GO:0016887	GO:0005478	GO:0016818	GO:0005478	GO:0016887
YPR057W	YFL017W-A	GO:0003723	GO:0008248	GO:0003723	GO:0003729	GO:0003723	GO:0008248
YPR057W	YMR125W	GO:0003723	GO:0003729	GO:0003723	GO:0003729	GO:0003723	GO:0003729
YER172C	YMR240C	GO:0008248	GO:0005515	GO:0003729	GO:0005515	GO:0008248	GO:0005515
YER172C	YLR438C-A	GO:0008248	GO:0017070	GO:0003729	GO:0017069	GO:0008248	GO:0017070
YER172C	YJR022W	GO:0008248	GO:0008248	GO:0003729	GO:0003729	GO:0008248	GO:0008248
YER172C	YNR053C	GO:0008248	GO:0003924	GO:0003729	GO:0016818	GO:0008248	GO:0003924
YER172C	YKR086W	GO:0008248	GO:0008248	GO:0003729	GO:0003729	GO:0008248	GO:0008248
YER172C	YBR055C	GO:0008248	GO:0008248	GO:0003729	GO:0003729	GO:0008248	GO:0008248
YER172C	YHR165C	GO:0008248	GO:0008248	GO:0003729	GO:0003729	GO:0008248	GO:0008248
YER172C	YJR068W	GO:0008248	GO:0017076	GO:0003729	GO:0017076	GO:0008248	GO:0017076
YER172C	YDR088C	GO:0008248	GO:0005515	GO:0003729	GO:0005515	GO:0008248	GO:0005515
YER172C	YLR147C	GO:0008248	GO:0008248	GO:0003729	GO:0003729	GO:0008248	GO:0008248
YER172C	YIL061C	GO:0008248	GO:0003729	GO:0003729	GO:0003729	GO:0008248	GO:0003729
YER172C	YOR308C	GO:0008248	GO:0008248	GO:0003729	GO:0003729	GO:0008248	GO:0008248
YER172C	YPL105C	GO:0008248	GO:0005554	GO:0003729	GO:0005554	GO:0008248	GO:0005554
YOL077C	YMR049C	GO:0042134	GO:0005554	GO:0019843	GO:0005554	GO:0042134	GO:0005554
YOL077C	YDR060W	GO:0042134	GO:0005554	GO:0019843	GO:0005554	GO:0042134	GO:0005554
YOL077C	YNL110C	GO:0042134	GO:0005554	GO:0019843	GO:0005554	GO:0042134	GO:0005554
YOL077C	YNL061W	GO:0042134	GO:0008173	GO:0019843	GO:0008168	GO:0042134	GO:0008173
YOL077C	YPL043W	GO:0042134	GO:0003723	GO:0019843	GO:0003723	GO:0042134	GO:0003723
YOL077C	YLR196W	GO:0042134	GO:0005554	GO:0019843	GO:0005554	GO:0042134	GO:0005554
YOL077C	YKR081C	GO:0042134	GO:0019843	GO:0019843	GO:0019843	GO:0042134	GO:0019843
YOL077C	YGR090W	GO:0042134	GO:0030515	GO:0019843	GO:0030515	GO:0042134	GO:0030515
YOL077C	YER082C	GO:0042134	GO:0030515	GO:0019843	GO:0030515	GO:0042134	GO:0030515
YGR142W	YOR232W	GO:0005554	GO:0003754	GO:0005554	GO:0003754	GO:0005554	GO:0003754
YGR142W	YGL137W	GO:0005554	GO:0005554	GO:0005554	GO:0005554	GO:0005554	GO:0005554
YDR252W	YGR134W	GO:0003754	GO:0005554	GO:0003754	GO:0005554	GO:0003754	GO:0005554
YDR252W	YHR193C	GO:0003754	GO:0003754	GO:0003754	GO:0003754	GO:0003754	GO:0003754
YDR252W	YJR055W	GO:0003754	GO:0005554	GO:0003754	GO:0005554	GO:0003754	GO:0005554
YGR188C	YOR026W	GO:0004672	GO:0005554	GO:0004672	GO:0005554	GO:0004672	GO:0005554
YGR188C	YOR047C	GO:0004672	GO:0030295	GO:0004672	GO:0030295	GO:0004672	GO:0030295
YMR055C	YFR028C	GO:0005096	GO:0004721	GO:0005096	GO:0042578	GO:0005096	GO:0016791
YMR055C	YLR314C	GO:0005096	GO:0005200	GO:0005096	GO:0005200	GO:0005096	GO:0005200
YMR055C	YER143W	GO:0005096	GO:0000149	GO:0005096	GO:0000149	GO:0005096	GO:0000149
YMR055C	YHR061C	GO:0005096	GO:0005083	GO:0005096	GO:0005083	GO:0005096	GO:0005083
YMR055C	YDR309C	GO:0005096	GO:0005083	GO:0005096	GO:0005083	GO:0005096	GO:0005083
YMR055C	YPL040C	GO:0005096	GO:0004822	GO:0005096	GO:0016876	GO:0005096	GO:0004812
YMR055C	YML064C	GO:0005096	GO:0005515	GO:0005096	GO:0005515	GO:0005096	GO:0005515
YMR055C	YGR153W	GO:0005096	GO:0005554	GO:0005096	GO:0005554	GO:0005096	GO:0005554
YOR026W	YLR258W	GO:0005554	GO:0004373	GO:0005554	GO:0016758	GO:0005554	GO:0046527
YOR026W	YJL013C	GO:0005554	GO:0005554	GO:0005554	GO:0005554	GO:0005554	GO:0005554
YOR026W	YDL193W	GO:0005554	GO:0004659	GO:0005554	GO:0004659	GO:0005554	GO:0004659
YGL174W	YMR012W	GO:0005554	GO:0005554	GO:0005554	GO:0005554	GO:0005554	GO:0005554
YGL174W	YIR005W	GO:0005554	GO:0008248	GO:0005554	GO:0003729	GO:0005554	GO:0008248
YGL174W	YGL216W	GO:0005554	GO:0003777	GO:0005554	GO:0003777	GO:0005554	GO:0003777
YGL174W	YLR016C	GO:0005554	GO:0005554	GO:0005554	GO:0005554	GO:0005554	GO:0005554
YAR014C	YER054C	GO:0005554	GO:0019888	GO:0005554	GO:0019888	GO:0005554	GO:0019888
YAR014C	YER133W	GO:0005554	GO:0000163	GO:0005554	GO:0042578	GO:0005554	GO:0016791
YAR014C	YPL204W	GO:0005554	GO:0004680	GO:0005554	GO:0004674	GO:0005554	GO:0004680
YAR014C	YLR096W	GO:0005554	GO:0004672	GO:0005554	GO:0004672	GO:0005554	GO:0004672
YAR014C	YIL045W	GO:0005554	GO:0019888	GO:0005554	GO:0019888	GO:0005554	GO:0019888
YAR014C	YDR195W	GO:0005554	GO:0030364	GO:0005554	GO:0003729	GO:0005554	GO:0030363
YAR014C	YNL333W	GO:0005554	GO:0005515	GO:0005554	GO:0005515	GO:0005554	GO:0005515
YAR014C	YHR064C	GO:0005554	GO:0003754	GO:0005554	GO:0003754	GO:0005554	GO:0003754
YAR014C	YER158C	GO:0005554	GO:0005554	GO:0005554	GO:0005554	GO:0005554	GO:0005554
YAR014C	YMR071C	GO:0005554	GO:0005554	GO:0005554	GO:0005554	GO:0005554	GO:0005554
YAR014C	YOL154W	GO:0005554	GO:0005554	GO:0005554	GO:0005554	GO:0005554	GO:0005554
YAR014C	YGR285C	GO:0005554	GO:0003754	GO:0005554	GO:0003754	GO:0005554	GO:0003754
YNR027W	YCR077C	GO:0005554	GO:0005554	GO:0005554	GO:0005554	GO:0005554	GO:0005554
YKL092C	YPL256C	GO:0005096	GO:0016538	GO:0005096	GO:0016538	GO:0005096	GO:0016538
YKL092C	YCL027W	GO:0005096	GO:0005554	GO:0005096	GO:0005554	GO:0005096	GO:0005554
YKL092C	YIL117C	GO:0005096	GO:0005554	GO:0005096	GO:0005554	GO:0005096	GO:0005554
YKL092C	YPL095C	GO:0005096	GO:0005554	GO:0005096	GO:0005554	GO:0005096	GO:0005554
YLR074C	YHR052W	GO:0005554	GO:0030674	GO:0005554	GO:0030674	GO:0005554	GO:0030674
YLR074C	YLL050C	GO:0005554	GO:0005515	GO:0005554	GO:0005515	GO:0005554	GO:0005515
YLR074C	YDR155C	GO:0005554	GO:0003755	GO:0005554	GO:0003755	GO:0005554	GO:0003755
YLR074C	YHR059W	GO:0005554	GO:0005554	GO:0005554	GO:0005554	GO:0005554	GO:0005554
YLR074C	YNL038W	GO:0005554	GO:0005554	GO:0005554	GO:0005554	GO:0005554	GO:0005554
YLR074C	YBR009C	GO:0005554	GO:0003677	GO:0005554	GO:0003677	GO:0005554	GO:0003677
YLR074C	YDR174W	GO:0005554	GO:0003697	GO:0005554	GO:0003697	GO:0005554	GO:0003697
YLR074C	YDR225W	GO:0005554	GO:0003677	GO:0005554	GO:0003677	GO:0005554	GO:0003677
YLR074C	YDR224C	GO:0005554	GO:0003677	GO:0005554	GO:0003677	GO:0005554	GO:0003677
YLR074C	YBL002W	GO:0005554	GO:0003677	GO:0005554	GO:0003677	GO:0005554	GO:0003677
YLR074C	YEL034W	GO:0005554	GO:0003743	GO:0005554	GO:0003743	GO:0005554	GO:0003743
YLR074C	YHR085W	GO:0005554	GO:0005554	GO:0005554	GO:0005554	GO:0005554	GO:0005554
YLR074C	YHR197W	GO:0005554	GO:0005554	GO:0005554	GO:0005554	GO:0005554	GO:0005554
YLR074C	YNL182C	GO:0005554	GO:0005554	GO:0005554	GO:0005554	GO:0005554	GO:0005554
YLR074C	YDL051W	GO:0005554	GO:0003723	GO:0005554	GO:0003723	GO:0005554	GO:0003723
YLR074C	YBL026W	GO:0005554	GO:0008248	GO:0005554	GO:0003729	GO:0005554	GO:0008248
YLR074C	YIL070C	GO:0005554	GO:0005554	GO:0005554	GO:0005554	GO:0005554	GO:0005554
YLR074C	YKL085W	GO:0005554	GO:0030060	GO:0005554	GO:0016615	GO:0005554	GO:0030060
YLR074C	YLR106C	GO:0005554	GO:0016887	GO:0005554	GO:0016818	GO:0005554	GO:0016887
YLR074C	YJR144W	GO:0005554	GO:0003677	GO:0005554	GO:0003677	GO:0005554	GO:0003677
YLR074C	YKL009W	GO:0005554	GO:0005554	GO:0005554	GO:0005554	GO:0005554	GO:0005554
YLR074C	YHR170W	GO:0005554	GO:0005515	GO:0005554	GO:0005515	GO:0005554	GO:0005515
YLR074C	YPL093W	GO:0005554	GO:0003924	GO:0005554	GO:0016818	GO:0005554	GO:0003924
YLR074C	YNR053C	GO:0005554	GO:0003924	GO:0005554	GO:0016818	GO:0005554	GO:0003924
YLR074C	YOL041C	GO:0005554	GO:0003723	GO:0005554	GO:0003723	GO:0005554	GO:0003723
YLR074C	YNL175C	GO:0005554	GO:0003723	GO:0005554	GO:0003723	GO:0005554	GO:0003723
YLR074C	YNL110C	GO:0005554	GO:0005554	GO:0005554	GO:0005554	GO:0005554	GO:0005554
YLR074C	YGR103W	GO:0005554	GO:0005554	GO:0005554	GO:0005554	GO:0005554	GO:0005554
YLR074C	YER126C	GO:0005554	GO:0005554	GO:0005554	GO:0005554	GO:0005554	GO:0005554
YLR074C	YER006W	GO:0005554	GO:0003924	GO:0005554	GO:0016818	GO:0005554	GO:0003924
YLR074C	YHR179W	GO:0005554	GO:0003959	GO:0005554	GO:0003959	GO:0005554	GO:0003959
YLR074C	YGL120C	GO:0005554	GO:0008248	GO:0005554	GO:0003729	GO:0005554	GO:0008248
YLR074C	YDR496C	GO:0005554	GO:0005554	GO:0005554	GO:0005554	GO:0005554	GO:0005554
YLR074C	YLR196W	GO:0005554	GO:0005554	GO:0005554	GO:0005554	GO:0005554	GO:0005554
YLR074C	YLR009W	GO:0005554	GO:0005554	GO:0005554	GO:0005554	GO:0005554	GO:0005554
YLR074C	YNL002C	GO:0005554	GO:0019843	GO:0005554	GO:0019843	GO:0005554	GO:0019843
YLR074C	YKR081C	GO:0005554	GO:0019843	GO:0005554	GO:0019843	GO:0005554	GO:0019843
YLR074C	YDR175C	GO:0005554	GO:0003735	GO:0005554	GO:0003735	GO:0005554	GO:0003735
YLR074C	YIL093C	GO:0005554	GO:0003735	GO:0005554	GO:0003735	GO:0005554	GO:0003735
YLR074C	YGR245C	GO:0005554	GO:0005554	GO:0005554	GO:0005554	GO:0005554	GO:0005554
YLR074C	YKL081W	GO:0005554	GO:0003746	GO:0005554	GO:0003746	GO:0005554	GO:0003746
YLR074C	YPR016C	GO:0005554	GO:0005554	GO:0005554	GO:0005554	GO:0005554	GO:0005554
YLR074C	YBL004W	GO:0005554	GO:0030515	GO:0005554	GO:0030515	GO:0005554	GO:0030515
YLR074C	YBL044W	GO:0005554	GO:0005554	GO:0005554	GO:0005554	GO:0005554	GO:0005554
YLR074C	YBR101C	GO:0005554	GO:0000774	GO:0005554	GO:0030554	GO:0005554	GO:0000774
YLR074C	YCR072C	GO:0005554	GO:0005554	GO:0005554	GO:0005554	GO:0005554	GO:0005554
YLR074C	YDR036C	GO:0005554	GO:0003860	GO:0005554	GO:0016790	GO:0005554	GO:0016289
YLR074C	YFL006W	GO:0005554	CHECKX	GO:0005554	CHECKX	GO:0005554	CHECKX
YLR074C	YGL068W	GO:0005554	GO:0005554	GO:0005554	GO:0005554	GO:0005554	GO:0005554
YLR074C	YIR003W	GO:0005554	GO:0005554	GO:0005554	GO:0005554	GO:0005554	GO:0005554
YLR074C	YJL122W	GO:0005554	GO:0005554	GO:0005554	GO:0005554	GO:0005554	GO:0005554
YLR074C	YPL013C	GO:0005554	GO:0003735	GO:0005554	GO:0003735	GO:0005554	GO:0003735
YOR078W	YDR315C	GO:0030515	GO:0004428	GO:0030515	GO:0004428	GO:0030515	GO:0004428
YOR078W	YCR057C	GO:0030515	GO:0030515	GO:0030515	GO:0030515	GO:0030515	GO:0030515
YOR078W	YDL110C	GO:0030515	GO:0005554	GO:0030515	GO:0005554	GO:0030515	GO:0005554
YOR078W	YNL320W	GO:0030515	GO:0005554	GO:0030515	GO:0005554	GO:0030515	GO:0005554
YMR014W	YOR264W	GO:0005554	GO:0005554	GO:0005554	GO:0005554	GO:0005554	GO:0005554
YCR047C	YNL282W	GO:0008757	GO:0004526	GO:0008168	GO:0004518	GO:0008757	GO:0004519
YCR047C	YLR339C	GO:0008757	CHECKX	GO:0008168	CHECKX	GO:0008757	CHECKX
YFL023W	YER133W	GO:0005554	GO:0000163	GO:0005554	GO:0042578	GO:0005554	GO:0016791
YFL023W	YCL017C	GO:0005554	GO:0004123	GO:0005554	GO:0004123	GO:0005554	GO:0004123
YFL023W	YBR154C	GO:0005554	GO:0003899	GO:0005554	GO:0016779	GO:0005554	GO:0003899
YFL023W	YLR200W	GO:0005554	GO:0015631	GO:0005554	GO:0015631	GO:0005554	GO:0015631
YFL023W	YLR243W	GO:0005554	GO:0005048	GO:0005554	GO:0005048	GO:0005554	GO:0005048
YCL014W	YJR092W	GO:0005554	GO:0005525	GO:0005554	GO:0019001	GO:0005554	GO:0005525
YCL014W	YBR160W	GO:0005554	GO:0004693	GO:0005554	GO:0004674	GO:0005554	GO:0004693
YCL014W	YPR119W	GO:0005554	GO:0016538	GO:0005554	GO:0016538	GO:0005554	GO:0016538
YCL014W	YHR197W	GO:0005554	GO:0005554	GO:0005554	GO:0005554	GO:0005554	GO:0005554
YCL014W	YJR091C	GO:0005554	GO:0003729	GO:0005554	GO:0003729	GO:0005554	GO:0003729
YCL014W	YBL038W	GO:0005554	GO:0000048	GO:0005554	GO:0016755	GO:0005554	GO:0000048
YCL014W	YGR220C	GO:0005554	GO:0000048	GO:0005554	GO:0016755	GO:0005554	GO:0000048
YCL014W	YIL104C	GO:0005554	GO:0005554	GO:0005554	GO:0005554	GO:0005554	GO:0005554
YCL014W	YPR086W	GO:0005554	GO:0016251	GO:0005554	GO:0016251	GO:0005554	GO:0016251
YCL014W	YER082C	GO:0005554	GO:0030515	GO:0005554	GO:0030515	GO:0005554	GO:0030515
YCR063W	YMR213W	GO:0005554	GO:0008248	GO:0005554	GO:0003729	GO:0005554	GO:0008248
YCR063W	YHR165C	GO:0005554	GO:0008248	GO:0005554	GO:0003729	GO:0005554	GO:0008248
YGR262C	YLR438W	GO:0004674	GO:0004587	GO:0004674	GO:0008483	GO:0004674	GO:0004587
YGR262C	YLR216C	GO:0004674	GO:0003754	GO:0004674	GO:0003754	GO:0004674	GO:0003754
YGR262C	YGR218W	GO:0004674	GO:0008320	GO:0004674	GO:0008320	GO:0004674	GO:0008320
YGR262C	YHR011W	GO:0004674	GO:0004828	GO:0004674	GO:0016876	GO:0004674	GO:0004812
YGR262C	YDR098C	GO:0004674	GO:0030508	GO:0004674	GO:0030508	GO:0004674	GO:0030508
YGR262C	YER174C	GO:0004674	GO:0030508	GO:0004674	GO:0030508	GO:0004674	GO:0030508
YGR262C	YNL014W	GO:0004674	GO:0016887	GO:0004674	GO:0016818	GO:0004674	GO:0016887
YGR262C	YLR174W	GO:0004674	GO:0004450	GO:0004674	GO:0016616	GO:0004674	GO:0004448
YGR262C	YHR216W	GO:0004674	GO:0003938	GO:0004674	GO:0016616	GO:0004674	GO:0003938
YGR262C	YML056C	GO:0004674	GO:0003938	GO:0004674	GO:0016616	GO:0004674	GO:0003938
YGR262C	YJR091C	GO:0004674	GO:0003729	GO:0004674	GO:0003729	GO:0004674	GO:0003729
YGR262C	YKR038C	GO:0004674	GO:0008450	GO:0004674	GO:0004175	GO:0004674	GO:0004222
YGR262C	YGR233C	GO:0004674	GO:0004861	GO:0004674	GO:0004860	GO:0004674	GO:0004861
YGR262C	YNL055C	GO:0004674	GO:0008308	GO:0004674	GO:0005216	GO:0004674	GO:0005253
YGR262C	YHR027C	GO:0004674	GO:0004175	GO:0004674	GO:0004175	GO:0004674	GO:0004175
YGR262C	YDL147W	GO:0004674	GO:0005554	GO:0004674	GO:0005554	GO:0004674	GO:0005554
YGR262C	YDL097C	GO:0004674	GO:0005198	GO:0004674	GO:0005198	GO:0004674	GO:0005198
YGR262C	YKL145W	GO:0004674	GO:0004175	GO:0004674	GO:0004175	GO:0004674	GO:0004175
YGR262C	YDR394W	GO:0004674	GO:0004175	GO:0004674	GO:0004175	GO:0004674	GO:0004175
YGR262C	YBR080C	GO:0004674	GO:0016887	GO:0004674	GO:0016818	GO:0004674	GO:0016887
YGR262C	YPR181C	GO:0004674	GO:0005096	GO:0004674	GO:0005096	GO:0004674	GO:0005096
YGR262C	YBL039C	GO:0004674	GO:0003883	GO:0004674	GO:0003883	GO:0004674	GO:0003883
YGR262C	YCR099C	GO:0004674	GO:0005554	GO:0004674	GO:0005554	GO:0004674	GO:0005554
YGR262C	YDR279W	GO:0004674	GO:0004523	GO:0004674	GO:0004518	GO:0004674	GO:0004519
YGR262C	YHR033W	GO:0004674	GO:0005554	GO:0004674	GO:0005554	GO:0004674	GO:0005554
YGR262C	YJR072C	GO:0004674	GO:0005554	GO:0004674	GO:0005554	GO:0004674	GO:0005554
YGR262C	YML036W	GO:0004674	GO:0005554	GO:0004674	GO:0005554	GO:0004674	GO:0005554
YGR262C	YMR226C	GO:0004674	GO:0016620	GO:0004674	GO:0016620	GO:0004674	GO:0016620
YGR262C	YOR073W	GO:0004674	GO:0005554	GO:0004674	GO:0005554	GO:0004674	GO:0005554
[truncated: 13,135 more rows]
